# Supplementary material for: Importance of mobile genetic element immunity in numerically abundant Trichodesmium clades
Source: ISME Commun. 2023 Feb 23;3:15. doi: 10.1038/s43705-023-00214-y (PMC9950141; doi:10.1038/s43705-023-00214-y)
Supplement: Supplementary file 3 — Spplementary information [file 43705_2023_214_MOESM3_ESM.zip]

Archive with 16 entries (15 files):
- R-scripts_and_required_txt_files/
- R-scripts_and_required_txt_files/.DS_Store
- __MACOSX/R-scripts_and_required_txt_files/._.DS_Store
- R-scripts_and_required_txt_files/tricho_SGC_stats_per_100k_12_6_21.R
- R-scripts_and_required_txt_files/bash_COG_counting_log.txt
- __MACOSX/R-scripts_and_required_txt_files/._bash_COG_counting_log.txt
- R-scripts_and_required_txt_files/cog_letters.txt
- __MACOSX/R-scripts_and_required_txt_files/._cog_letters.txt
- R-scripts_and_required_txt_files/genome_stats_from_anvio_12_6_21.txt
- __MACOSX/R-scripts_and_required_txt_files/._genome_stats_from_anvio_12_6_21.txt
- R-scripts_and_required_txt_files/genome_names.txt
- R-scripts_and_required_txt_files/Tricho_Pan_tom_gene_clusters_summary.txt
- __MACOSX/R-scripts_and_required_txt_files/._Tricho_Pan_tom_gene_clusters_summary.txt
- R-scripts_and_required_txt_files/header_genomes.txt
- R-scripts_and_required_txt_files/header.txt
- R-scripts_and_required_txt_files/COG_Count_11_29_21_with_thieb_NA_9_14_22.R
