# Supplementary material for: Importance of mobile genetic element immunity in numerically abundant Trichodesmium clades
Source: ISME Commun. 2023 Feb 23;3:15. doi: 10.1038/s43705-023-00214-y (PMC9950141; doi:10.1038/s43705-023-00214-y)
Supplement: Supplementary file 3 — Spplementary information [file 43705_2023_214_MOESM3_ESM.zip › R-scripts_and_required_txt_files/tricho_SGC_stats_per_100k_12_6_21.R]

# #genome stats to determine the the number of genes and singletons /100kb

#save the genome stats from the pan in a new file called genome_stats_from_anvio_12_6_21.txt in /Users/eawebb/erics_Documents/papers/tricho_tricolim/tricho_metaPan_3_2021/SUMMARY_final_9_25_21_with_Core/HGT_evidence


#from https://stackoverflow.com/questions/60198635/add-p-values-to-comparisons-within-groups-boxplot
# Statistical test
# https://github.com/kassambara/rstatix
#suggestion here https://github.com/kassambara/ggpubr/issues/50
#i decided on benjamin hochberg base on this paper 
#https://www.datanovia.com/en/blog/how-to-add-p-values-to-ggplot-facets/#faceted-grouped-plots

#Jafari, Mohieddin, and Naser Ansari-Pour. 2019. “Why, When and How to Adjust Your P Values?” Cell Journal (Yakhteh) 20 (4): 604–7. https://doi.org/10.22074/cellj.2019.5992.
library(ggpubr)
library(rstatix)
library(tidyverse)
library(ggplot2)
library(forcats)
library(plyr)
library(dplyr)
library(readr)
library(reshape2)

setwd ("~/erics_Documents/papers/tricho_tricolim/tricho_metaPan_3_2021/SUMMARY_final_9_25_21_with_Core/HGT_evidence/")

#read in the r-ready file

Genome_stats <- read_tsv("genome_stats_from_anvio_12_6_21.txt")

#now reshape into long format

long_genome <- melt(data = Genome_stats, 
                     id.vars = c("clade", "Genome", "total_length", "num_genes", "singleton_gene_clusters")
)

# now normalized per 100k

#norm Tery_2175

stats_Tery_2175<-Genome_stats %>%
  filter(Genome == "Tery_2175")

stats_Tery_2175_100k<-stats_Tery_2175%>%
  mutate(
    SGC_per_100K = singleton_gene_clusters/67.46981)%>%
  mutate(gene_num_per_100K = num_genes/67.46981)%>%
  mutate(clade = "Tery_A")


#norm St11_bin5

stats_St11_bin5<-Genome_stats %>%
  filter(Genome == "St11_bin5")

stats_St11_bin5_100k<-stats_St11_bin5%>%
  mutate(
    SGC_per_100K = singleton_gene_clusters/56.74569)%>%
  mutate(gene_num_per_100K = num_genes/56.74569)%>%
  mutate(clade = "Tery_A")

#Ims101

stats_IMS101<-Genome_stats %>%
  filter(Genome == "IMS101")

stats_IMS101_100k<-stats_IMS101%>%
  mutate(
    SGC_per_100K = singleton_gene_clusters/77.50108)%>%
  mutate(gene_num_per_100K = num_genes/77.50108)%>%
  mutate(clade = "Tery_A")

#St19_bin2

stats_St19_bin2<-Genome_stats %>%
  filter(Genome == "St19_bin2")

stats_St19_bin2_100k<-stats_St19_bin2%>%
  mutate(
    SGC_per_100K = singleton_gene_clusters/54.33058)%>%
  mutate(gene_num_per_100K = num_genes/54.33058)%>%
  mutate(clade = "Tery_B")

#St16_bin4_tuft

stats_St16_bin4_tuft<-Genome_stats %>%
  filter(Genome == "St16_bin4_tuft")

stats_St16_bin4_tuft_100k<-stats_St16_bin4_tuft%>%
  mutate(
    SGC_per_100K = singleton_gene_clusters/63.31654)%>%
  mutate(gene_num_per_100K = num_genes/63.31654)%>%
  mutate(clade = "Tery_B")

#St5_bin8

stats_St5_bin8<-Genome_stats %>%
  filter(Genome == "St5_bin8")

stats_St5_bin8_100k<-stats_St5_bin8%>%
  mutate(
    SGC_per_100K = singleton_gene_clusters/57.22707)%>%
  mutate(gene_num_per_100K = num_genes/57.22707)%>%
  
  mutate(clade = "Tery_B")

#St16_bin2_Tuft

stats_St16_bin2_Tuft<-Genome_stats %>%
  filter(Genome == "St16_bin2_Tuft")

stats_St16_bin2_Tuft_100k<-stats_St16_bin2_Tuft%>%
  mutate(
    SGC_per_100K = singleton_gene_clusters/55.35417)%>%
mutate(gene_num_per_100K = num_genes/55.35417)%>%
  mutate(clade = "Thieb_A")
  

#St18_bin1

stats_St18_bin1<-Genome_stats %>%
  filter(Genome == "St18_bin1")

stats_St18_bin1_100k<-stats_St18_bin1%>%
  mutate(
    SGC_per_100K = singleton_gene_clusters/77.4267)%>%
mutate(gene_num_per_100K = num_genes/77.4267)%>%
  mutate(clade = "Thieb_A")
  

#St19_bin1

stats_St19_bin1<-Genome_stats %>%
  filter(Genome == "St19_bin1")

stats_St19_bin1_100k<-stats_St19_bin1%>%
  mutate(
    SGC_per_100K = singleton_gene_clusters/77.2741)%>%
  mutate(gene_num_per_100K = num_genes/77.2741)%>%
mutate(clade = "Thieb_A")

#H94

stats_H94<-Genome_stats %>%
  filter(Genome == "H94")

stats_H94_100k<-stats_H94%>%
  mutate(
    SGC_per_100K = singleton_gene_clusters/77.24247)%>%
  mutate(gene_num_per_100K = num_genes/77.24247)%>%
  mutate(clade = "Thieb_B")


#MAG_Trichodesmium_erythraeum

stats_MAG_Trichodesmium_erythraeum<-Genome_stats %>%
  filter(Genome == "MAG_Trichodesmium_erythraeum")

stats_MAG_Trichodesmium_erythraeum_100k<-stats_MAG_Trichodesmium_erythraeum%>%
  mutate(
    SGC_per_100K = singleton_gene_clusters/67.73488)%>%
  mutate(gene_num_per_100K = num_genes/67.73488) %>%
  mutate(clade = "Tery_A")

#MAG_Trichodesmium_thiebautii_Atlantic

stats_MAG_Trichodesmium_thiebautii_Atlantic<-Genome_stats %>%
  filter(Genome == "MAG_Trichodesmium_thiebautii_Atlantic")

stats_MAG_Trichodesmium_thiebautii_Atlantic_100k<-stats_MAG_Trichodesmium_thiebautii_Atlantic%>%
  mutate(
    SGC_per_100K = singleton_gene_clusters/59.48726)%>%
  mutate(gene_num_per_100K = num_genes/59.48726)%>%
  mutate(clade = "Thieb_A")

#MAG_Trichodesmium_thiebautii_Indian

stats_MAG_Trichodesmium_thiebautii_Indian<-Genome_stats %>%
  filter(Genome == "MAG_Trichodesmium_thiebautii_Indian")

stats_MAG_Trichodesmium_thiebautii_Indian_100k<-stats_MAG_Trichodesmium_thiebautii_Indian%>%
  mutate(
    SGC_per_100K = singleton_gene_clusters/68.34732)%>%
  mutate(gene_num_per_100K = num_genes/68.34732) %>%
  mutate(clade = "Thieb_B")


#now combine

Combined_SGC_tricho_100k <- rbind(stats_H94_100k, stats_IMS101_100k, stats_MAG_Trichodesmium_thiebautii_Atlantic_100k, stats_MAG_Trichodesmium_thiebautii_Indian_100k, stats_St11_bin5_100k, stats_St16_bin2_Tuft_100k, stats_St16_bin4_tuft_100k, stats_St18_bin1_100k, stats_St19_bin1_100k, stats_St19_bin2_100k, stats_St5_bin8_100k, stats_Tery_2175_100k, stats_MAG_Trichodesmium_erythraeum_100k)
view(Combined_SGC_tricho_100k)
  

# from https://stackoverflow.com/questions/60198635/add-p-values-to-comparisons-within-groups-boxplot
# Statistical test
library("rstatix")  # https://github.com/kassambara/rstatix
#suggestion here https://github.com/kassambara/ggpubr/issues/50
#i decided on benjamin hochberg base on this paper 
#https://www.datanovia.com/en/blog/how-to-add-p-values-to-ggplot-facets/#faceted-grouped-plots

#Jafari, Mohieddin, and Naser Ansari-Pour. 2019. “Why, When and How to Adjust Your P Values?” Cell Journal (Yakhteh) 20 (4): 604–7. https://doi.org/10.22074/cellj.2019.5992.

Summary_stats_mean_sd<- Combined_SGC_tricho_100k %>% 
  group_by(clade) %>%
  get_summary_stats(SGC_per_100K, type = "mean_sd")


stat.test_at <- Combined_SGC_tricho_100k %>% 
  t_test(SGC_per_100K ~clade) %>%
  adjust_pvalue( method ="fdr") %>%
  add_significance()
stat.test_at <- stat.test_at %>% 
  add_xy_position(x = "clade", fun = "mean_se", step.increase = 0)

View(stat.test_at)


pairwise.test_AT <- Combined_SGC_tricho_100k %>% t_test(SGC_per_100K ~Clade)
pairwise.test_AT

#anova test  - this shows means that are significantly deviating from the null
stat.test_anova <- Combined_SGC_tricho_100k %>%
  anova_test(SGC_per_100K ~ clade) %>%
  adjust_pvalue( method ="fdr") %>%
  add_significance()

#below tells which ones are deviating 
pwc <- Combined_SGC_tricho_100k %>% 
  tukey_hsd(SGC_per_100K ~ clade)
pwc


#SGCs with anova results

ggplot(Combined_SGC_tricho_100k, aes(x=clade, y=SGC_per_100K)) +
  geom_boxplot(aes(fill=clade, shape = clade), position = position_dodge2(width=0.75), outlier.colour="red", outlier.shape=1,
               outlier.size= 1)+ 
  theme(legend.position = "None") +scale_fill_manual(values=c("darkgrey", "brown2", "cornflowerblue", "blue")) +
  stat_pvalue_manual(pwc, label = "p.adj.signif",hide.ns =TRUE, y.position = c(5, 5.5, 6))+
  scale_y_continuous(expand = expansion(mult = c(0.01, 0.2)))+
  theme (axis.text=element_text(size=14), axis.title=element_text(size=18,face="bold"))
