# Supplementary material for: Importance of mobile genetic element immunity in numerically abundant Trichodesmium clades
Source: ISME Commun. 2023 Feb 23;3:15. doi: 10.1038/s43705-023-00214-y (PMC9950141; doi:10.1038/s43705-023-00214-y)
Supplement: Supplementary file 3 — Spplementary information [file 43705_2023_214_MOESM3_ESM.zip › R-scripts_and_required_txt_files/bash_COG_counting_log.txt]

cat genome_names.txt

#output

H94
IMS101
MAG_Trichodesmium_erythraeum
MAG_Trichodesmium_thiebautii_Atlantic
MAG_Trichodesmium_thiebautii_Indian
St11_bin5
St16_bin2_Tuft
St16_bin4_tuft
St18_bin1
St19_bin1
St19_bin2
St5_bin8
Tery_2175

#grab the header from the summary file

head -n 1 Tricho_Pan_tom_gene_clusters_summary.txt > header.txt

#now lets grep making individual files for each genome in Genome_stats.sh

for samples in $(cat genome_names.txt)
do

    echo ________________________ 
    echo "On sample: ${samples}"
    grep ${samples}  Tricho_Pan_tom_gene_clusters_summary.txt > ${samples}_summary.txt
    cat header.txt ${samples}_summary.txt > ${samples}_summary_header.txt
    
done


#that worked really well  :) 


   
#now for the genome name driven cog counting loop called category_by_genome.sh  Here is awk is summing up the instances of single letter COG code in column 21 and outputting that info to a MAG specific summary count


for samples in $(cat genome_names.txt)
do

    echo ________________________ 
    echo "On sample: ${samples}"
    awk -F '\t' ' {c[$21]++} END{ for (i in c) printf("%s\t%s\n",i,c[i])}' ${samples}_summary.txt > ${samples}_cog_category_count.txt
  
 
done


#from here i summed up the instances of each letter per genome. many of these genes were scored with more than one COG letter.  here i counted each instance with the possibility that these multi-COG genes could be multifunctional enzymes. I did however count the times when the same letter occurred more than once....these did not happend very often and were hard to understand. Below i use the IMS101 genome as an example of what i did for each MAG. First i grep for the COG letter in a loop and then awk count the numbers in column two of each line. Each line in the file represents the COG letter in order from the file "cog_letters.txt." Next i pasted the cog_letters file to the output of the loop to make the final result below

#now for IMS101 in loop  called IMS101_cog_letters_sum.sh

for samples in $(cat cog_letters.txt)
do

    echo ________________________ 
    echo "On sample: ${samples}"
    grep ${samples} IMS101_cog_category_count.txt |awk -F'\t' '{sum+=$2;} END{print sum;}' >>IMS101_COG_count.txt
    paste cog_letters.txt IMS101_COG_count.txt >IMS101_COG_category_counts_Total.txt
    
done

#now add a column for clade and genome

awk -F \t '{$1="Tery-A" FS $1;}1' OFS='\t' IMS101_COG_category_counts_Total.txt >temp.txt
awk -F \t '{$1="IMS101" FS $1;}1' OFS='\t' temp.txt > test.txt

#below adds the header to the file. 

cat header_genomes.txt test.txt > IMS101_cog_count_R_format.txt

cat IMS101_cog_count_R_format.txt

Genome	Clade	variable	value
IMS101	Tery-A	J	233
IMS101	Tery-A	K	114
IMS101	Tery-A	L	124
IMS101	Tery-A	C	291
IMS101	Tery-A	D	78
IMS101	Tery-A	V	220
IMS101	Tery-A	T	297
IMS101	Tery-A	M	285
IMS101	Tery-A	N	75
IMS101	Tery-A	W	52
IMS101	Tery-A	U	75
IMS101	Tery-A	O	281
IMS101	Tery-A	C	291
IMS101	Tery-A	G	152
IMS101	Tery-A	E	223
IMS101	Tery-A	F	80
IMS101	Tery-A	H	289
IMS101	Tery-A	I	104
IMS101	Tery-A	P	131
IMS101	Tery-A	Q	120
IMS101	Tery-A	R	481
IMS101	Tery-A	S	200

#these files were imported into R studio for graphing 
