# Supplementary material for: Importance of mobile genetic element immunity in numerically abundant Trichodesmium clades
Source: ISME Commun. 2023 Feb 23;3:15. doi: 10.1038/s43705-023-00214-y (PMC9950141; doi:10.1038/s43705-023-00214-y)
Supplement: Supplementary file 3 — Spplementary information [file 43705_2023_214_MOESM3_ESM.zip › R-scripts_and_required_txt_files/cog_letters.txt]

J
K
L
D
V
T
M
N
W
U
O
C
G
E
F
H
I
P
Q
R
S
X
non_cog_cat
