# Supplementary material for: Importance of mobile genetic element immunity in numerically abundant Trichodesmium clades
Source: ISME Commun. 2023 Feb 23;3:15. doi: 10.1038/s43705-023-00214-y (PMC9950141; doi:10.1038/s43705-023-00214-y)
Supplement: Supplementary file 3 — Spplementary information [file 43705_2023_214_MOESM3_ESM.zip › R-scripts_and_required_txt_files/genome_stats_from_anvio_12_6_21.txt]

clade	Genome	total_length	gc_content	percent_completion	percent_redundancy	num_genes	avg_gene_length	num_genes_per_kb	singleton_gene_clusters	num_gene_clusters
Tery-A	IMS101	7750108	0.341433565	97.18309859	7.042253521	5126	934.588373	0.661410138	189	4502
Tery-A	MAG_Trichodesmium_erythraeum	6773488	0.337365328	97.18309859	5.633802817	5213	794.0832534	0.769618253	154	4407
Tery-A	St11_bin5	5674569	0.336957573	91.54929577	2.816901408	4628	725.7361711	0.815568548	68	3962
Tery-A	Tery_2175	6746981	0.339067637	95.77464789	5.633802817	5099	823.0649147	0.755745422	183	4488
Tery-B	St16_bin4_tuft	6331654	0.337669746	97.18309859	4.225352113	5109	745.5907223	0.806898166	119	4375
Tery-B	St19_bin2	5433058	0.335773518	78.87323944	5.633802817	4467	716.1987911	0.822188904	57	3840
Tery-B	St5_bin8	5722707	0.334475974	95.77464789	5.633802817	4579	734.7064861	0.800145805	57	3984
Thieb	H94	7724247	0.353897252	95.77464789	5.633802817	5731	849.5077648	0.741949345	281	4874
Thieb	MAG_Trichodesmium_thiebautii_Atlantic	5948726	0.351831972	85.91549296	7.042253521	4842	779.3277571	0.813955795	155	4179
Thieb	MAG_Trichodesmium_thiebautii_Indian	6834732	0.353329875	92.95774648	2.816901408	5491	794.7410308	0.803396534	320	4602
Thieb	St16_bin2_Tuft	5535417	0.355609704	90.14084507	4.225352113	5239	687.802825	0.946450827	263	4172
Thieb	St18_bin1	7742670	0.352890799	94.36619718	2.816901408	6644	734.294702	0.858101921	280	5268
Thieb	St19_bin1	7727410	0.35217725	95.77464789	5.633802817	6824	714.2255275	0.883090195	301	5379
