# Supplementary material for: Importance of mobile genetic element immunity in numerically abundant Trichodesmium clades
Source: ISME Commun. 2023 Feb 23;3:15. doi: 10.1038/s43705-023-00214-y (PMC9950141; doi:10.1038/s43705-023-00214-y)
Supplement: Supplementary file 3 — Spplementary information [file 43705_2023_214_MOESM3_ESM.zip › R-scripts_and_required_txt_files/genome_names.txt]

H94
IMS101
MAG_Trichodesmium_erythraeum
MAG_Trichodesmium_thiebautii_Atlantic
MAG_Trichodesmium_thiebautii_Indian
St11_bin5
St16_bin2_Tuft
St16_bin4_tuft
St18_bin1
St19_bin1
St19_bin2
St5_bin8
Tery_2175
