# Supplementary material for: Importance of mobile genetic element immunity in numerically abundant Trichodesmium clades
Source: ISME Commun. 2023 Feb 23;3:15. doi: 10.1038/s43705-023-00214-y (PMC9950141; doi:10.1038/s43705-023-00214-y)
Supplement: Supplementary file 3 — Spplementary information [file 43705_2023_214_MOESM3_ESM.zip › R-scripts_and_required_txt_files/Tricho_Pan_tom_gene_clusters_summary.txt]

unique_id	gene_cluster_id	bin_name	genome_name	gene_callers_id	num_genomes_gene_cluster_has_hits	num_genes_in_gene_cluster	max_num_paralogs	SCG	functional_homogeneity_index	geometric_homogeneity_index	combined_homogeneity_index	ECGs_and_EAGs!EAG	ECGs_and_EAGs!ECG	ECGs_and_EAGs!NA	EAG_ECG_ratio	KEGG_Module_ACC	KEGG_Module	COG20_FUNCTION_ACC	COG20_FUNCTION	COG20_CATEGORY_ACC	COG20_CATEGORY	COG20_PATHWAY_ACC	COG20_PATHWAY	Pfam_ACC	Pfam	KOfam_ACC	KOfam	KEGG_Class_ACC	KEGG_Class	aa_sequence
8522	GC_00000262	Tery_AB	IMS101	22303	7	18	4	0	0.771509138	0.68178228	0.723875821	2	16	0	0.111111111			COG1662|COG3677	Transposase and inactivated derivatives, IS1 family (InsB)|Transposase InsA (InsA)	X|X	Mobilome: prophages, transposons|Mobilome: prophages, transposons									MSLTTVRDQPIQCPDCSCQHIPKNGHQPGKQNYICVACSHQFIKPYHPQEYSDNVKRLFLRIYVNGMGIRRIAWVKGVTYPTIINLIKHTRECSPNAYDLDQLSQVGELHELETFVSDKKNKVLLWTLVYHFRQGILGWVVGNHSGDTFQPLWQAIGF------WKCYFQ--VTDGNPVASRLYP--------
8523	GC_00000262	Tery_AB	IMS101	19520	7	18	4	0	0.771509138	0.68178228	0.723875821	2	16	0	0.111111111			COG1662|COG3677	Transposase and inactivated derivatives, IS1 family (InsB)|Transposase InsA (InsA)	X|X	Mobilome: prophages, transposons|Mobilome: prophages, transposons									------------------------------------------------------------------MGIRRIARVTGITHPTIINWIKHSGERLPDTYDPEQLPQVGELDELETFVIYRT---------------YLGSFCRSGDRQSLKHKSNKTKINLGGGILKSSFK--VFD------------------
8524	GC_00000262	Tery_AB	IMS101	20116	7	18	4	0	0.771509138	0.68178228	0.723875821	2	16	0	0.111111111			COG1662|COG3677	Transposase and inactivated derivatives, IS1 family (InsB)|Transposase InsA (InsA)	X|X	Mobilome: prophages, transposons|Mobilome: prophages, transposons									------------------------------------------------------------------MGFRGIDRVTGIYHTTVILWVKLVGAQLLDALDPKETPEVGELEKLQTFV------------------------------------------------WSVEK------------------------
8525	GC_00000262	Tery_AB	MAG_Trichodesmium_erythraeum	65505	7	18	4	0	0.771509138	0.68178228	0.723875821	2	16	0	0.111111111			COG1662|COG3677	Transposase and inactivated derivatives, IS1 family (InsB)|Transposase InsA (InsA)	X|X	Mobilome: prophages, transposons|Mobilome: prophages, transposons									MSLTTVRDQPIQCPDCSCQHIPKNGHQPGKQNYICVACSHQFIKPYHPQEYSDNVKRLFLRIYVNGMGIRRIAWVKGVTYPTIINLIKHTRECLPNAYDLDQLSQVGELHELETFVSDKKNKVLLWTLVYHFRQGILGWVVGNHSGDTFQPLWQAIGF------WKCYFQ--VTDGNSVASRLYP--------
8526	GC_00000262	Tery_AB	St11_bin5	48304	7	18	4	0	0.771509138	0.68178228	0.723875821	2	16	0	0.111111111			COG1662|COG3677	Transposase and inactivated derivatives, IS1 family (InsB)|Transposase InsA (InsA)	X|X	Mobilome: prophages, transposons|Mobilome: prophages, transposons									MSLTTVRDQPIQCPDCSCQHIPKNGHQPGKQNYICVACSHQFIKPYHPQEYSDNVKRLFLRIYVNGMGIRRIAWVKGVTYPTIINLIKHTRECSPNAYDLDQLSQVGELHELETFVSDKKNKVLLWTLVYHFRQGILGWVVGNHSGDTFQPLWQAIGF------WKCYFQ--VTDGNPVASRLYP--------
8527	GC_00000262	Tery_AB	St11_bin5	6449	7	18	4	0	0.771509138	0.68178228	0.723875821	2	16	0	0.111111111			COG1662|COG3677	Transposase and inactivated derivatives, IS1 family (InsB)|Transposase InsA (InsA)	X|X	Mobilome: prophages, transposons|Mobilome: prophages, transposons									#NAME?
8528	GC_00000262	Tery_AB	St11_bin5	55849	7	18	4	0	0.771509138	0.68178228	0.723875821	2	16	0	0.111111111			COG1662|COG3677	Transposase and inactivated derivatives, IS1 family (InsB)|Transposase InsA (InsA)	X|X	Mobilome: prophages, transposons|Mobilome: prophages, transposons									---------------------------------MCVACTRQFIKPVQPRRYSDDIKWLYLRMYVNGMGIREIARVRGTTNLT-----------------PDQLDKTH---------------------------------------------------------WGTLI------------------------
8529	GC_00000262	Tery_AB	St16_bin4_tuft	55293	7	18	4	0	0.771509138	0.68178228	0.723875821	2	16	0	0.111111111			COG1662|COG3677	Transposase and inactivated derivatives, IS1 family (InsB)|Transposase InsA (InsA)	X|X	Mobilome: prophages, transposons|Mobilome: prophages, transposons									----------MQCPECGCQHIRKNGHQPVKQNYICVACSYQFIKPSHPQGYSDNVKRLCLRIYLNGMGIRRIACVREVTYPTIINLIKHTGECLPNAYDLDQLSQVGELDELETFVSDKKNKVWLWTLVYHFRQGILGWVVGNHSGDTFQPLWQSIGF------WKYYFK--VTDGNSVASRLYP--------
8530	GC_00000262	Tery_AB	St16_bin4_tuft	69890	7	18	4	0	0.771509138	0.68178228	0.723875821	2	16	0	0.111111111			COG1662|COG3677	Transposase and inactivated derivatives, IS1 family (InsB)|Transposase InsA (InsA)	X|X	Mobilome: prophages, transposons|Mobilome: prophages, transposons			PF03400.15	IS1 transposase	K07480	insertion element IS1 protein InsB			----------MQCPDCGCQHIRKNGHRRGKQNYICVACSRQFIEPSHPRRYSDDVKRLCLRMYVNGMGIRVIARVTGITHPTIINWIKHTGERLPDAYDPAQLPQVGELDELETFVGYKKNKIWLWTAVDHFRPGILGWVVGNHSADTFQPLWQAIAF------WQCYFW--VTDGNRVASRLYP--------
8531	GC_00000262	Tery_AB	St16_bin4_tuft	70120	7	18	4	0	0.771509138	0.68178228	0.723875821	2	16	0	0.111111111			COG1662|COG3677	Transposase and inactivated derivatives, IS1 family (InsB)|Transposase InsA (InsA)	X|X	Mobilome: prophages, transposons|Mobilome: prophages, transposons									#NAME?
8532	GC_00000262	Tery_AB	St19_bin2	40448	7	18	4	0	0.771509138	0.68178228	0.723875821	2	16	0	0.111111111			COG1662|COG3677	Transposase and inactivated derivatives, IS1 family (InsB)|Transposase InsA (InsA)	X|X	Mobilome: prophages, transposons|Mobilome: prophages, transposons									----------MQCPECGCQHIRKNGHQPVKQNYICVACSYQFIKPSHPQGYSDNVKRLCLRIYLNGMGIRRIACVREVTYPTIINLIKHTGECLPNAYDLDQLSQVGELDELETFVSDKKNKVWLWTLVYHFRQGILGWVVGNHSGDTFQPLWQSIGF------WKYYFK--VTDGNSVASRLYP--------
8533	GC_00000262	Tery_AB	St19_bin2	54874	7	18	4	0	0.771509138	0.68178228	0.723875821	2	16	0	0.111111111			COG1662|COG3677	Transposase and inactivated derivatives, IS1 family (InsB)|Transposase InsA (InsA)	X|X	Mobilome: prophages, transposons|Mobilome: prophages, transposons			PF03400.15	IS1 transposase	K07480	insertion element IS1 protein InsB			----------MQCPDCGCQHIRKNGHRRGKQNYICVACSRQFIEPSHPRRYSDDVKRLCLRMYVNGMGIRVIARVTGITHPTIINWIKHTGERLPDAYDPAQLPQVGELDELETFVGYKKNKIWLWTAVDHFRPGILGWVVGNHSADTFQPLWQAIAF------WQCYFW--VTDGNRVASRLYP--------
8534	GC_00000262	Tery_AB	St5_bin8	56518	7	18	4	0	0.771509138	0.68178228	0.723875821	2	16	0	0.111111111			COG1662|COG3677	Transposase and inactivated derivatives, IS1 family (InsB)|Transposase InsA (InsA)	X|X	Mobilome: prophages, transposons|Mobilome: prophages, transposons									----------MQCPECGCQHIRKNGHQPVKQNYICVACSYQFIKPSHPQGYSDNVKRLCLRIYLNGMGIRRIACVREVTYPTIINLIKHTGECLPNAYDLDQLSQVGELDELETFVSDKKNKVWLWTLVYHFRQGILGWVVGNHSGDTFQPLWQSIGF------WKYYFK--VTDGNSVASRLYP--------
8535	GC_00000262	Tery_AB	St5_bin8	49119	7	18	4	0	0.771509138	0.68178228	0.723875821	2	16	0	0.111111111			COG1662|COG3677	Transposase and inactivated derivatives, IS1 family (InsB)|Transposase InsA (InsA)	X|X	Mobilome: prophages, transposons|Mobilome: prophages, transposons			PF03400.15	IS1 transposase	K07480	insertion element IS1 protein InsB			----------MQCPDCGCQHIRKNGHRRGKQNYICVACSRQFIEPSHPRRYSDDVKRLCLRMYVNGMGIRVIARVTGITHPTIINWIKHTGERLPDAYDPAQLPQVGELDELETFVGYKKNKIWLWTAVDHFRPGILGWVVGNHSADTFQPLWQAIAF------WQCYFW--VTD------------------
8536	GC_00000262	Tery_AB	Tery_2175	61009	7	18	4	0	0.771509138	0.68178228	0.723875821	2	16	0	0.111111111			COG1662|COG3677	Transposase and inactivated derivatives, IS1 family (InsB)|Transposase InsA (InsA)	X|X	Mobilome: prophages, transposons|Mobilome: prophages, transposons									MSLTTVRDQPIQCPDCSCQHIPKNGHQPGKQNYICVACSHQFIKPYHPQEYSDNVKRLFLRIYVNGMGIRRIAWVKGVTYPTIINLIKHTRECSPNAYDLDQLSQVGELNELEIFVSDKKNKVLLWTLVYHFRQGILGWVVGNHSGDTFQPLWQAIGF------WKCYFQ--VTDGNSVASRLYP--------
8537	GC_00000262	Tery_AB	Tery_2175	46062	7	18	4	0	0.771509138	0.68178228	0.723875821	2	16	0	0.111111111			COG1662|COG3677	Transposase and inactivated derivatives, IS1 family (InsB)|Transposase InsA (InsA)	X|X	Mobilome: prophages, transposons|Mobilome: prophages, transposons									#NAME?
8538	GC_00000262	Tery_AB	Tery_2175	18546	7	18	4	0	0.771509138	0.68178228	0.723875821	2	16	0	0.111111111			COG1662|COG3677	Transposase and inactivated derivatives, IS1 family (InsB)|Transposase InsA (InsA)	X|X	Mobilome: prophages, transposons|Mobilome: prophages, transposons									---------------------------------MCVACTRQFIKPVQPRRYSDDIKWLYLRMYVNGMGIREIARVRGTTNLT-----------------PDQLDKTH---------------------------------------------------------WGTLI------------------------
8539	GC_00000262	Tery_AB	Tery_2175	61049	7	18	4	0	0.771509138	0.68178228	0.723875821	2	16	0	0.111111111			COG1662|COG3677	Transposase and inactivated derivatives, IS1 family (InsB)|Transposase InsA (InsA)	X|X	Mobilome: prophages, transposons|Mobilome: prophages, transposons									----------------------------------------------------------CL-----------IDRVTGIYHTTVILWVKLVGAQLLDALDPKETPEVGELEKLQTFV------------------------------------------------WSVEK------------------------
9674	GC_00000328		IMS101	20435	8	17	4	0	0.751848938	0.643183372	0.693283921	1	16	0	0.058823529			COG1662|COG3677	Transposase and inactivated derivatives, IS1 family (InsB)|Transposase InsA (InsA)	X|X	Mobilome: prophages, transposons|Mobilome: prophages, transposons			PF03400.15	IS1 transposase	K07480	insertion element IS1 protein InsB			--------------MLRFYALLNVLKKT-GKLTIQCDEMWSFVGNKNNKQWLWLAIDIETQEIVGFYLGERGEKGAA---------------------------------------
9675	GC_00000328		IMS101	22207	8	17	4	0	0.751848938	0.643183372	0.693283921	1	16	0	0.058823529			COG1662|COG3677	Transposase and inactivated derivatives, IS1 family (InsB)|Transposase InsA (InsA)	X|X	Mobilome: prophages, transposons|Mobilome: prophages, transposons			PF03400.15	IS1 transposase	K07480	insertion element IS1 protein InsB			--------------MLRFYALLNVLKKT-GKLTIQCDEMWSFVGNKNNKQWLWLAIDIETQEIVGFYLGERGEKGAA---------------------------------------
9676	GC_00000328		IMS101	20583	8	17	4	0	0.751848938	0.643183372	0.693283921	1	16	0	0.058823529			COG1662|COG3677	Transposase and inactivated derivatives, IS1 family (InsB)|Transposase InsA (InsA)	X|X	Mobilome: prophages, transposons|Mobilome: prophages, transposons			PF03400.15	IS1 transposase	K07480	insertion element IS1 protein InsB			--------------MLRFQALLNVLKKT-GKLTIQCDEMWSFVGNKNNQQWLWLAIDIETQEIVGFYLGERGEKGAA---------------------------------------
9677	GC_00000328		IMS101	23405	8	17	4	0	0.751848938	0.643183372	0.693283921	1	16	0	0.058823529			COG1662|COG3677	Transposase and inactivated derivatives, IS1 family (InsB)|Transposase InsA (InsA)	X|X	Mobilome: prophages, transposons|Mobilome: prophages, transposons									--------------MLRFHALLNVLKKT-GKLTIQCDEMWSFIGNKNNKQWLWLAIDIETQ-------------------------------------------------------
9678	GC_00000328		MAG_Trichodesmium_erythraeum	50575	8	17	4	0	0.751848938	0.643183372	0.693283921	1	16	0	0.058823529			COG1662|COG3677	Transposase and inactivated derivatives, IS1 family (InsB)|Transposase InsA (InsA)	X|X	Mobilome: prophages, transposons|Mobilome: prophages, transposons									#NAME?
9679	GC_00000328		MAG_Trichodesmium_erythraeum	35885	8	17	4	0	0.751848938	0.643183372	0.693283921	1	16	0	0.058823529			COG1662|COG3677	Transposase and inactivated derivatives, IS1 family (InsB)|Transposase InsA (InsA)	X|X	Mobilome: prophages, transposons|Mobilome: prophages, transposons			PF03400.15	IS1 transposase	K07480	insertion element IS1 protein InsB			-----------------------------GKLTIECDEMWSFVGSKNNQQWFWLAIDIETKEIVAFSLGERGEKGANQL-------------------------------------
9683	GC_00000328		St11_bin5	14099	8	17	4	0	0.751848938	0.643183372	0.693283921	1	16	0	0.058823529			COG1662|COG3677	Transposase and inactivated derivatives, IS1 family (InsB)|Transposase InsA (InsA)	X|X	Mobilome: prophages, transposons|Mobilome: prophages, transposons									----MATGLCTLEICTSTKLALRFSQKK-GKLTIQCDELWSFVDNKGNKQWVWLAMEVETREIIGVYIG-----------------------------------------------
9684	GC_00000328		St11_bin5	70724	8	17	4	0	0.751848938	0.643183372	0.693283921	1	16	0	0.058823529			COG1662|COG3677	Transposase and inactivated derivatives, IS1 family (InsB)|Transposase InsA (InsA)	X|X	Mobilome: prophages, transposons|Mobilome: prophages, transposons			PF03400.15	IS1 transposase	K07480	insertion element IS1 protein InsB			MYLKNGYKTYVNRNFAEVSQSIKCTQKKQEKLTIECDEMWSFVGSKNNKQWLWLAIDIETKEIVAFSLGERGEKGANQL-------------------------------------
9685	GC_00000328		St16_bin2_Tuft	54301	8	17	4	0	0.751848938	0.643183372	0.693283921	1	16	0	0.058823529			COG1662|COG3677	Transposase and inactivated derivatives, IS1 family (InsB)|Transposase InsA (InsA)	X|X	Mobilome: prophages, transposons|Mobilome: prophages, transposons			PF03400.15	IS1 transposase					MCHKNGSRITSIISILRFHLLLNVLKKI-GKLTIQCDEMWSFVGNKNNKQWLWLAIDIETKEIVGFYLG-----------------------------------------------
9686	GC_00000328		St16_bin4_tuft	70021	8	17	4	0	0.751848938	0.643183372	0.693283921	1	16	0	0.058823529			COG1662|COG3677	Transposase and inactivated derivatives, IS1 family (InsB)|Transposase InsA (InsA)	X|X	Mobilome: prophages, transposons|Mobilome: prophages, transposons									-----------------------MQEKK-GKLTIQCNKLWPFPDNKDNKQWVWFAMEVETYEIIGVYIESRDEDAAKGFMLIYSGKVITVFTKPARSAFAVT--------------
9687	GC_00000328		St16_bin4_tuft	13776	8	17	4	0	0.751848938	0.643183372	0.693283921	1	16	0	0.058823529			COG1662|COG3677	Transposase and inactivated derivatives, IS1 family (InsB)|Transposase InsA (InsA)	X|X	Mobilome: prophages, transposons|Mobilome: prophages, transposons			PF03400.15	IS1 transposase	K07480	insertion element IS1 protein InsB			--------------MLRFHALLNVLKKT-GKLTIQCDEMWSFVGNKNNKQWLWLAIDIETKEIVGFYLGERGEKGAA---------------------------------------
9688	GC_00000328		St19_bin2	76579	8	17	4	0	0.751848938	0.643183372	0.693283921	1	16	0	0.058823529			COG1662|COG3677	Transposase and inactivated derivatives, IS1 family (InsB)|Transposase InsA (InsA)	X|X	Mobilome: prophages, transposons|Mobilome: prophages, transposons									-----------------------MQEKK-GKLTIQCNKLWPFPDNKDNKQWVWFAMEVETYEIIGVYIESRDEDAAKGFMLIYSGKVITVFTKPARSAFAVT--------------
9690	GC_00000328		St5_bin8	7171	8	17	4	0	0.751848938	0.643183372	0.693283921	1	16	0	0.058823529			COG1662|COG3677	Transposase and inactivated derivatives, IS1 family (InsB)|Transposase InsA (InsA)	X|X	Mobilome: prophages, transposons|Mobilome: prophages, transposons									-----------------------MQEKK-GKLTIQCNKLWPFPDNKDNKQWVWFAMEVETYEIIGVYIESRDEDAAKGFMLIYSGKVITVFTKPARSAFAVT--------------
13697	GC_00000582		IMS101	19349	7	15	4	0	0.825431034	0.733990988	0.77703012	5	10	0	0.333333333			COG1662|COG3677	Transposase and inactivated derivatives, IS1 family (InsB)|Transposase InsA (InsA)	X|X	Mobilome: prophages, transposons|Mobilome: prophages, transposons									MNEGFAVLRMFFIIFRMYVNAMGLRGISRVKKLHHTTIINSIKQAGKLLPRSYSPQKTPQVRELEELQT
13698	GC_00000582		IMS101	22018	7	15	4	0	0.825431034	0.733990988	0.77703012	5	10	0	0.333333333			COG1662|COG3677	Transposase and inactivated derivatives, IS1 family (InsB)|Transposase InsA (InsA)	X|X	Mobilome: prophages, transposons|Mobilome: prophages, transposons									#NAME?
13699	GC_00000582		IMS101	20454	7	15	4	0	0.825431034	0.733990988	0.77703012	5	10	0	0.333333333			COG1662|COG3677	Transposase and inactivated derivatives, IS1 family (InsB)|Transposase InsA (InsA)	X|X	Mobilome: prophages, transposons|Mobilome: prophages, transposons									#NAME?
13701	GC_00000582		MAG_Trichodesmium_erythraeum	72794	7	15	4	0	0.825431034	0.733990988	0.77703012	5	10	0	0.333333333			COG1662|COG3677	Transposase and inactivated derivatives, IS1 family (InsB)|Transposase InsA (InsA)	X|X	Mobilome: prophages, transposons|Mobilome: prophages, transposons									MNEGFAVLRMFFIIFRMYVNAMGLRGISRVKKLHHTTIINSIKQAGKLLPRSYSPQKTPQVRELEELQT
13702	GC_00000582		MAG_Trichodesmium_erythraeum	8527	7	15	4	0	0.825431034	0.733990988	0.77703012	5	10	0	0.333333333			COG1662|COG3677	Transposase and inactivated derivatives, IS1 family (InsB)|Transposase InsA (InsA)	X|X	Mobilome: prophages, transposons|Mobilome: prophages, transposons									#NAME?
13704	GC_00000582		St11_bin5	26480	7	15	4	0	0.825431034	0.733990988	0.77703012	5	10	0	0.333333333			COG1662|COG3677	Transposase and inactivated derivatives, IS1 family (InsB)|Transposase InsA (InsA)	X|X	Mobilome: prophages, transposons|Mobilome: prophages, transposons									#NAME?
13707	GC_00000582		St16_bin2_Tuft	39768	7	15	4	0	0.825431034	0.733990988	0.77703012	5	10	0	0.333333333			COG1662|COG3677	Transposase and inactivated derivatives, IS1 family (InsB)|Transposase InsA (InsA)	X|X	Mobilome: prophages, transposons|Mobilome: prophages, transposons									----------------MYVNGMGFRGISRVTGVAHTTIINWVKQVGKLLPDTYEAEDTPQVGEVDE---
13708	GC_00000582		St16_bin4_tuft	26259	7	15	4	0	0.825431034	0.733990988	0.77703012	5	10	0	0.333333333			COG1662|COG3677	Transposase and inactivated derivatives, IS1 family (InsB)|Transposase InsA (InsA)	X|X	Mobilome: prophages, transposons|Mobilome: prophages, transposons									#NAME?
13710	GC_00000582		Tery_2175	31178	7	15	4	0	0.825431034	0.733990988	0.77703012	5	10	0	0.333333333			COG1662|COG3677	Transposase and inactivated derivatives, IS1 family (InsB)|Transposase InsA (InsA)	X|X	Mobilome: prophages, transposons|Mobilome: prophages, transposons									MNEGFAVLRMFFIIFRMYVNAMGLRGISRVKKLHHTTIINSIKQAGKLLPRSYSPQKTPQVRELEELQT
13711	GC_00000582		Tery_2175	45930	7	15	4	0	0.825431034	0.733990988	0.77703012	5	10	0	0.333333333			COG1662|COG3677	Transposase and inactivated derivatives, IS1 family (InsB)|Transposase InsA (InsA)	X|X	Mobilome: prophages, transposons|Mobilome: prophages, transposons									#NAME?
21685	GC_00001140		H94	73797	7	14	5	0	0.829905014	0.631694397	0.717359823	0	14	0	0			COG1662|COG3677	Transposase and inactivated derivatives, IS1 family (InsB)|Transposase InsA (InsA)	X|X	Mobilome: prophages, transposons|Mobilome: prophages, transposons			PF03400.15	IS1 transposase	K07480	insertion element IS1 protein InsB			-------------------------MAFSLGERGEKGANQLWNSLPG----IYRQCAICYTDFWSAYDKGFPDCRQLSVGKETGLTAHIERLNNTLRQRISRLRLKNFIFF------------------------
21687	GC_00001140		H94	30226	7	14	5	0	0.829905014	0.631694397	0.717359823	0	14	0	0			COG1662|COG3677	Transposase and inactivated derivatives, IS1 family (InsB)|Transposase InsA (InsA)	X|X	Mobilome: prophages, transposons|Mobilome: prophages, transposons									-----------------FKVVKLFEVFCGWSNIQFPKTFSVWNFVPTYLGLLYRQCAICYTDFWSAYDIVSPDCRQLSVGKETGLTAHIERLNNTLRQRISRLRLKNFIFF------------------------
21688	GC_00001140		IMS101	23786	7	14	5	0	0.829905014	0.631694397	0.717359823	0	14	0	0			COG1662|COG3677	Transposase and inactivated derivatives, IS1 family (InsB)|Transposase InsA (InsA)	X|X	Mobilome: prophages, transposons|Mobilome: prophages, transposons			PF03400.15	IS1 transposase	K07480	insertion element IS1 protein InsB			MWSFVGSKNNQQWFWLAIDIETKEIVAFSLGERGEKGANQLWNSWPG----IYRQCAICYTDFWSAYDVIFPHCRQ-------------------------------------LSDY------------------
21689	GC_00001140		MAG_Trichodesmium_thiebautii_Indian	51663	7	14	5	0	0.829905014	0.631694397	0.717359823	0	14	0	0			COG1662|COG3677	Transposase and inactivated derivatives, IS1 family (InsB)|Transposase InsA (InsA)	X|X	Mobilome: prophages, transposons|Mobilome: prophages, transposons									-------------------------MAFSLGERGEKGANQLWNSLPG----IYRQCAICYTDFRSAYDMVFPDCRQLSVGKETGLTAHIERLNNTLRQRIFPLRLKNFIFF------------------------
21690	GC_00001140		St16_bin4_tuft	13586	7	14	5	0	0.829905014	0.631694397	0.717359823	0	14	0	0			COG1662|COG3677	Transposase and inactivated derivatives, IS1 family (InsB)|Transposase InsA (InsA)	X|X	Mobilome: prophages, transposons|Mobilome: prophages, transposons			PF03400.15	IS1 transposase	K07480	insertion element IS1 protein InsB			MWSFVGSKNNQQWLWLAIDIETKEIVAFSLGERGEKGANQLWNSLPG----IYRQCAICYTDFWSAYDIIFLDYRHRLVGKETGLTAHIERLNNTLRQRISPSLRKTLSFSKKLENHLGATRVFHSSL-------
21691	GC_00001140		St16_bin4_tuft	40630	7	14	5	0	0.829905014	0.631694397	0.717359823	0	14	0	0			COG1662|COG3677	Transposase and inactivated derivatives, IS1 family (InsB)|Transposase InsA (InsA)	X|X	Mobilome: prophages, transposons|Mobilome: prophages, transposons			PF03400.15	IS1 transposase	K07480	insertion element IS1 protein InsB			----------------------KEIVAFSLGERGEKGTNQLWNSLPG----IYRQYAICYTDFWSAYDIVFSDCRHRSVGKETGLTAHIERLNNTLGQRISPSLRKTLSFSKKLENHLGATRVFHS---------
21692	GC_00001140		St19_bin1	60350	7	14	5	0	0.829905014	0.631694397	0.717359823	0	14	0	0			COG1662|COG3677	Transposase and inactivated derivatives, IS1 family (InsB)|Transposase InsA (InsA)	X|X	Mobilome: prophages, transposons|Mobilome: prophages, transposons			PF03400.15	IS1 transposase	K07480	insertion element IS1 protein InsB			MWPFVGSKNNQQWLWLAIDIETKEIVAFSLGERGEKGANQLWNSLPG----IYRQCAICYTDFWSAYDMIFPDCRHRLVGKETGLTAHIERLNNTLRQRISRLVRKTLSFSKTLENYLGAIWYFIHHYNEAIASP
21694	GC_00001140		St5_bin8	26873	7	14	5	0	0.829905014	0.631694397	0.717359823	0	14	0	0			COG1662|COG3677	Transposase and inactivated derivatives, IS1 family (InsB)|Transposase InsA (InsA)	X|X	Mobilome: prophages, transposons|Mobilome: prophages, transposons			PF03400.15	IS1 transposase	K07480	insertion element IS1 protein InsB			MWSFVGSKNNQQWLWLAIDIETKEIVAFSLGERGEKGTNQLWNSLPG----IYRQYAICYTDFWSAYDIVFYDCRHRSVGKETGLTAHIERLNNTLGQRISPSLRKTLSFSKKLENHLGATRVFHSSL-------
21695	GC_00001140		St5_bin8	56767	7	14	5	0	0.829905014	0.631694397	0.717359823	0	14	0	0			COG1662|COG3677	Transposase and inactivated derivatives, IS1 family (InsB)|Transposase InsA (InsA)	X|X	Mobilome: prophages, transposons|Mobilome: prophages, transposons			PF03400.15	IS1 transposase	K07480	insertion element IS1 protein InsB			----------------------------------------MWNSLLG----IDRQCAICYTDFWSAYDMIFPDCRHRSLGKETGLTAHIERLNNTLRQKIYPSLRKTLSFSKKLENHLATTRVFHSLL-------
21696	GC_00001140		St5_bin8	26991	7	14	5	0	0.829905014	0.631694397	0.717359823	0	14	0	0			COG1662|COG3677	Transposase and inactivated derivatives, IS1 family (InsB)|Transposase InsA (InsA)	X|X	Mobilome: prophages, transposons|Mobilome: prophages, transposons			PF03400.15	IS1 transposase	K07480	insertion element IS1 protein InsB			----------------------------------------------G----IDRQCAICYTDFWSAYDMFFPDCRHRSLGKETGLTAHIERLNNTLRQKISPSLRKTLSFSKKLENHLATTRVFHSLL-------
21697	GC_00001140		St5_bin8	41770	7	14	5	0	0.829905014	0.631694397	0.717359823	0	14	0	0			COG1662|COG3677	Transposase and inactivated derivatives, IS1 family (InsB)|Transposase InsA (InsA)	X|X	Mobilome: prophages, transposons|Mobilome: prophages, transposons			PF03400.15	IS1 transposase	K07480	insertion element IS1 protein InsB			------------------------------------------------------QYAICYTDFWSAYDIVFSDCRHRSVGKETGLTAHIERLNNTLGQRISPSLRKTLSFSKKLENHLGATRVFHSSL-------
21698	GC_00001140		St5_bin8	26887	7	14	5	0	0.829905014	0.631694397	0.717359823	0	14	0	0			COG1662|COG3677	Transposase and inactivated derivatives, IS1 family (InsB)|Transposase InsA (InsA)	X|X	Mobilome: prophages, transposons|Mobilome: prophages, transposons									-------------------------------------------------------CAICYTDFWSAYDMIFPDCRHRSLGKETGLTAHIER--------------------------------------------
27042	GC_00001544		MAG_Trichodesmium_thiebautii_Atlantic	58273	10	13	2	0	0.876424989	0.940830074	0.907486245	2	11	0	0.153846154			COG1662|COG3677	Transposase and inactivated derivatives, IS1 family (InsB)|Transposase InsA (InsA)	X|X	Mobilome: prophages, transposons|Mobilome: prophages, transposons									MECPECRSDHIRKNGISPQGKQYYICVNFSSQFIDNYQLEHGYSDEFKHD-------GMG
27046	GC_00001544		St16_bin2_Tuft	32579	10	13	2	0	0.876424989	0.940830074	0.907486245	2	11	0	0.153846154			COG1662|COG3677	Transposase and inactivated derivatives, IS1 family (InsB)|Transposase InsA (InsA)	X|X	Mobilome: prophages, transposons|Mobilome: prophages, transposons									MECPECKSDHIRKNGINRERKQNYICVNFSRQFIDNYQLEHGYSDEFKHECLTMYVNGMG
27048	GC_00001544		St18_bin1	4618	10	13	2	0	0.876424989	0.940830074	0.907486245	2	11	0	0.153846154			COG1662|COG3677	Transposase and inactivated derivatives, IS1 family (InsB)|Transposase InsA (InsA)	X|X	Mobilome: prophages, transposons|Mobilome: prophages, transposons									MECPECKSDHIRKNGINRQRKQNYICVNFSRQFIDNYQLEHGYSDEFKHECLTMYVNGMG
27049	GC_00001544		St19_bin1	74295	10	13	2	0	0.876424989	0.940830074	0.907486245	2	11	0	0.153846154			COG1662|COG3677	Transposase and inactivated derivatives, IS1 family (InsB)|Transposase InsA (InsA)	X|X	Mobilome: prophages, transposons|Mobilome: prophages, transposons									MECPECRSDHIRKNGISPQGKQYYICVNFSSQFIDNYQLEHGYSDEFKHD-------GMG
27050	GC_00001544		St19_bin1	3583	10	13	2	0	0.876424989	0.940830074	0.907486245	2	11	0	0.153846154			COG1662|COG3677	Transposase and inactivated derivatives, IS1 family (InsB)|Transposase InsA (InsA)	X|X	Mobilome: prophages, transposons|Mobilome: prophages, transposons									MECPECKSDHIRKNGINRQRKQNYICVNFSRQFIDNYQLEHGYSDEFKHECLTMYVNGMG
41045	GC_00002660		H94	37497	6	12	4	0	0.919024137	0.678749808	0.780820665	0	12	0	0			COG1662|COG3677	Transposase and inactivated derivatives, IS1 family (InsB)|Transposase InsA (InsA)	X|X	Mobilome: prophages, transposons|Mobilome: prophages, transposons			PF03400.15	IS1 transposase	K07480	insertion element IS1 protein InsB			MKLLDAILETVLRVQLKSCGNRYLQSIVSVRFAIQISGRLAAEVLPSKRHQAVGKETGKTSYIERLNCTLRQRVSRLVRKTLSFSKKLENH----IGAIWNFIHHYNASLPIA
41046	GC_00002660		St16_bin2_Tuft	61901	6	12	4	0	0.919024137	0.678749808	0.780820665	0	12	0	0			COG1662|COG3677	Transposase and inactivated derivatives, IS1 family (InsB)|Transposase InsA (InsA)	X|X	Mobilome: prophages, transposons|Mobilome: prophages, transposons			PF03400.15	IS1 transposase	K07480	insertion element IS1 protein InsB			#NAME?
41047	GC_00002660		St16_bin4_tuft	26184	6	12	4	0	0.919024137	0.678749808	0.780820665	0	12	0	0			COG1662|COG3677	Transposase and inactivated derivatives, IS1 family (InsB)|Transposase InsA (InsA)	X|X	Mobilome: prophages, transposons|Mobilome: prophages, transposons			PF03400.15	IS1 transposase	K07480	insertion element IS1 protein InsB			-----------------------------------ISGRLAAEVAQSKRHQAVGKETGKTSYIERLNCTLRQRVSRLVPKTLSFSKKLENHKNHGISSIITMPHYL-------
41048	GC_00002660		St16_bin4_tuft	47779	6	12	4	0	0.919024137	0.678749808	0.780820665	0	12	0	0			COG1662|COG3677	Transposase and inactivated derivatives, IS1 family (InsB)|Transposase InsA (InsA)	X|X	Mobilome: prophages, transposons|Mobilome: prophages, transposons			PF03400.15	IS1 transposase					--------------------------------------RLAAEVAQSKRHQAVGKETGKTSYIERLNCTLRQRVSRLVPKTLSFSKKLENYKNHGISSIITMPHYL-------
41049	GC_00002660		St16_bin4_tuft	63020	6	12	4	0	0.919024137	0.678749808	0.780820665	0	12	0	0			COG1662|COG3677	Transposase and inactivated derivatives, IS1 family (InsB)|Transposase InsA (InsA)	X|X	Mobilome: prophages, transposons|Mobilome: prophages, transposons			PF03400.15	IS1 transposase					----------------------------------------------------VGKETGKTSYIERLNCTLGQRVSRLVPKTLSFSKKLENHKNHGISSIITMPHYL-------
41050	GC_00002660		St16_bin4_tuft	70090	6	12	4	0	0.919024137	0.678749808	0.780820665	0	12	0	0			COG1662|COG3677	Transposase and inactivated derivatives, IS1 family (InsB)|Transposase InsA (InsA)	X|X	Mobilome: prophages, transposons|Mobilome: prophages, transposons			PF03400.15	IS1 transposase					----------------------------------------------------VGKETGKTSYIERLNCTLGQRVSRLVPKTLSFSKKLENHKNHGISSIITMPHYL-------
41051	GC_00002660		St18_bin1	46490	6	12	4	0	0.919024137	0.678749808	0.780820665	0	12	0	0			COG1662|COG3677	Transposase and inactivated derivatives, IS1 family (InsB)|Transposase InsA (InsA)	X|X	Mobilome: prophages, transposons|Mobilome: prophages, transposons			PF03400.15	IS1 transposase	K07480	insertion element IS1 protein InsB			MKLLDAILETVLRVQLKSCGSSYLQSIVSVRFAIQISGRLAAEVLPSKRHQAVGKETGKTSYIERLNCTLRQRVSRLVRKTLSFSKKLENH----IGAIWNFIHHYNASLPIA
41052	GC_00002660		St19_bin2	76752	6	12	4	0	0.919024137	0.678749808	0.780820665	0	12	0	0			COG1662|COG3677	Transposase and inactivated derivatives, IS1 family (InsB)|Transposase InsA (InsA)	X|X	Mobilome: prophages, transposons|Mobilome: prophages, transposons			PF03400.15	IS1 transposase	K07480	insertion element IS1 protein InsB			-----------------------------------ISGRLAAEVAQSKRHQAVGKETGKTSYIERLNCTLRQRVSRLVPKTLSFSKKLENHKNHGISSIITMPHYL-------
41053	GC_00002660		St19_bin2	62628	6	12	4	0	0.919024137	0.678749808	0.780820665	0	12	0	0			COG1662|COG3677	Transposase and inactivated derivatives, IS1 family (InsB)|Transposase InsA (InsA)	X|X	Mobilome: prophages, transposons|Mobilome: prophages, transposons			PF03400.15	IS1 transposase					------------------------HILLSVRFAIQISGRLAAEVAQSKRHQAVGKETGKTSYIERLNCTLGQRVSRLVPKTLSFSKKLENHKNHGISSIITMPHYL-------
41054	GC_00002660		St5_bin8	27318	6	12	4	0	0.919024137	0.678749808	0.780820665	0	12	0	0			COG1662|COG3677	Transposase and inactivated derivatives, IS1 family (InsB)|Transposase InsA (InsA)	X|X	Mobilome: prophages, transposons|Mobilome: prophages, transposons			PF03400.15	IS1 transposase					---------------------------------------------QSKRHQAVGKETGKTSYIERLNCTLRQRVSRLVPKTLSFSKKLENYKNHGISSIITMPHYL-------
41055	GC_00002660		St5_bin8	56700	6	12	4	0	0.919024137	0.678749808	0.780820665	0	12	0	0			COG1662|COG3677	Transposase and inactivated derivatives, IS1 family (InsB)|Transposase InsA (InsA)	X|X	Mobilome: prophages, transposons|Mobilome: prophages, transposons			PF03400.15	IS1 transposase					------------------------------------------------------KETGKTSYIERLNCTLRQRVSRLVPKTLSFSKKLENHKNHGISSIITMPHYL-------
41056	GC_00002660		St5_bin8	14464	6	12	4	0	0.919024137	0.678749808	0.780820665	0	12	0	0			COG1662|COG3677	Transposase and inactivated derivatives, IS1 family (InsB)|Transposase InsA (InsA)	X|X	Mobilome: prophages, transposons|Mobilome: prophages, transposons									---------------------------------------------------------GKTSYIERLNCTLGQRVSGLVPKTLSFSKKLENHKNHGISSIITMPHDL-------
42698	GC_00002801		IMS101	19140	5	11	7	0	0.922521076	0.719718264	0.808597445	1	10	0	0.090909091			COG1662|COG3677	Transposase and inactivated derivatives, IS1 family (InsB)|Transposase InsA (InsA)	X|X	Mobilome: prophages, transposons|Mobilome: prophages, transposons									MSIHKLICPSCGSNHIVKNGTIHNKKQKYQCQNCQRQFVENSQRDYISNETKELIDKLK----------------
42699	GC_00002801		IMS101	19194	5	11	7	0	0.922521076	0.719718264	0.808597445	1	10	0	0.090909091			COG1662|COG3677	Transposase and inactivated derivatives, IS1 family (InsB)|Transposase InsA (InsA)	X|X	Mobilome: prophages, transposons|Mobilome: prophages, transposons									MSIHKLICPSCGSNHIVKNGTIHNKKQKYQCQNCQRQFVENSQRDYISNETKELIDKLK----------------
42700	GC_00002801		IMS101	20269	5	11	7	0	0.922521076	0.719718264	0.808597445	1	10	0	0.090909091			COG1662|COG3677	Transposase and inactivated derivatives, IS1 family (InsB)|Transposase InsA (InsA)	X|X	Mobilome: prophages, transposons|Mobilome: prophages, transposons									MSIHKLICPSCGSNHIVKNGTIHNKKQKYQCQNCQRQFVENSQRDYISNETKELIDKLK----------------
42701	GC_00002801		IMS101	20290	5	11	7	0	0.922521076	0.719718264	0.808597445	1	10	0	0.090909091			COG1662|COG3677	Transposase and inactivated derivatives, IS1 family (InsB)|Transposase InsA (InsA)	X|X	Mobilome: prophages, transposons|Mobilome: prophages, transposons									MSIHKLICPSCGSNHIVKNGTIHNKKQKYQCQNCQRQFVENSQRDYISNETKELIDKLK----------------
42702	GC_00002801		IMS101	23678	5	11	7	0	0.922521076	0.719718264	0.808597445	1	10	0	0.090909091			COG1662|COG3677	Transposase and inactivated derivatives, IS1 family (InsB)|Transposase InsA (InsA)	X|X	Mobilome: prophages, transposons|Mobilome: prophages, transposons									MSIHKLICPSCGSNHIVKNGTIHNKKQKYQCQNCQRQFVENSQRDYISNETKELIDKLK----------------
42703	GC_00002801		IMS101	23979	5	11	7	0	0.922521076	0.719718264	0.808597445	1	10	0	0.090909091			COG1662|COG3677	Transposase and inactivated derivatives, IS1 family (InsB)|Transposase InsA (InsA)	X|X	Mobilome: prophages, transposons|Mobilome: prophages, transposons									MSIHKLICPSCGSNHIVKNGTIHNKKQKYQCQNCQRQFVENSQRDYISNETKELIDKLK----------------
42704	GC_00002801		IMS101	22208	5	11	7	0	0.922521076	0.719718264	0.808597445	1	10	0	0.090909091			COG1662|COG3677	Transposase and inactivated derivatives, IS1 family (InsB)|Transposase InsA (InsA)	X|X	Mobilome: prophages, transposons|Mobilome: prophages, transposons			PF03811.15	InsA N-terminal domain					MSIHTLICPSCGSNHIVKNGTIHNKKQKYQCQNCQR--------DYISNETKELIDKLK----------------
42706	GC_00002801		St16_bin2_Tuft	54302	5	11	7	0	0.922521076	0.719718264	0.808597445	1	10	0	0.090909091			COG1662|COG3677	Transposase and inactivated derivatives, IS1 family (InsB)|Transposase InsA (InsA)	X|X	Mobilome: prophages, transposons|Mobilome: prophages, transposons									MSIHKLICPSCGSNHIVKNGTIHNKKQKYQCHNYQRQFVENSQRDYISNETKELIDKLLLEKISLAGITRVTGVS
42707	GC_00002801		St19_bin1	60351	5	11	7	0	0.922521076	0.719718264	0.808597445	1	10	0	0.090909091			COG1662|COG3677	Transposase and inactivated derivatives, IS1 family (InsB)|Transposase InsA (InsA)	X|X	Mobilome: prophages, transposons|Mobilome: prophages, transposons									MMIKQ--CPSFGSSHIVKNGTIHNKKQKYQCQTCKRQFVPNNSKVYINN--------------------------
45820	GC_00003087		H94	17662	7	10	2	0	0.789567943	0.659602883	0.718757626	0	10	0	0			COG1662|COG3677	Transposase and inactivated derivatives, IS1 family (InsB)|Transposase InsA (InsA)	X|X	Mobilome: prophages, transposons|Mobilome: prophages, transposons					K07480	insertion element IS1 protein InsB			MNCPYCQGRKLVKNGHRQGKQSYLCCECGRQFRENPCLIGLSYDIKELYVKMSLNGMGLGAIERVTGISNNTVLNWVGLAATQILEENLDRYPDTAQIDELQTFIGSKKNKIWVWSVVNSQIPGIFKFVIGDRSTLTFTILWQMIQGWAGFLYITDSYKGYPLLH--
45824	GC_00003087		St16_bin2_Tuft	69046	7	10	2	0	0.789567943	0.659602883	0.718757626	0	10	0	0			COG1662|COG3677	Transposase and inactivated derivatives, IS1 family (InsB)|Transposase InsA (InsA)	X|X	Mobilome: prophages, transposons|Mobilome: prophages, transposons									MNCPYCQGRKLVKNGHRQGKQSYLCCECGCKFRENPCPIGLSYDIKELYFRMSLNGMGLGAIERVTCISNNTVLNWVGLAATQIPEESLDRYPDTAQIDELQTFIGSKKTKF------GSGVSSIVKYQ--------------------------------EFLSLL
45825	GC_00003087		St18_bin1	61175	7	10	2	0	0.789567943	0.659602883	0.718757626	0	10	0	0			COG1662|COG3677	Transposase and inactivated derivatives, IS1 family (InsB)|Transposase InsA (InsA)	X|X	Mobilome: prophages, transposons|Mobilome: prophages, transposons									MNCPYCQGRKLVKNGHRQGKQSYLCCECGCKFRENPCPIGLSYDIKELYFRMSLNGMGLGAIERVTCISNNTVLNWVGLAATQIPEESLDRYPDTAQIDELQTFIGSKKTKF------GSGVSSIVKYQ--------------------------------EFLSLL
45827	GC_00003087		St19_bin1	74307	7	10	2	0	0.789567943	0.659602883	0.718757626	0	10	0	0			COG1662|COG3677	Transposase and inactivated derivatives, IS1 family (InsB)|Transposase InsA (InsA)	X|X	Mobilome: prophages, transposons|Mobilome: prophages, transposons									MNCPYCQGRKLVKNGHRQGKQSYLCCECGCKFRENPCPIGLSYDIKELYFRMSLNGMGLGAIERVTCISNNTVLNWVGLAATQIPEESLDRYPDTAQIDELQTFIGSKKTKF------GSGVSSIVKYQ--------------------------------EFLSLL
45828	GC_00003087		St19_bin1	45605	7	10	2	0	0.789567943	0.659602883	0.718757626	0	10	0	0			COG1662|COG3677	Transposase and inactivated derivatives, IS1 family (InsB)|Transposase InsA (InsA)	X|X	Mobilome: prophages, transposons|Mobilome: prophages, transposons									-----------------------MCRECSPQPRENPCPIGLSYDLKKLRVKMSLKGIGLEAIERVTGISHNTVLNWVRLAVPQILEDNFD----------------------------------ILKLL--------------------------------KLIN--
45829	GC_00003087		St19_bin2	13006	7	10	2	0	0.789567943	0.659602883	0.718757626	0	10	0	0			COG1662|COG3677	Transposase and inactivated derivatives, IS1 family (InsB)|Transposase InsA (InsA)	X|X	Mobilome: prophages, transposons|Mobilome: prophages, transposons									MHCPYCQSHKIVKNGHRNGKQSYLCRNCGRQFRENPCPIGYSPEVKEVCIKMFLSGMGFRAIERATGISHNSVLNWVRRAKLNVSDQNSE-------------------------------TSEAAQVD--------------------------------EL----
47872	GC_00003297	Tery_AB	IMS101	23325	7	9	2	0	0.89527159	0.682519235	0.774551444	2	7	0	0.222222222			COG1662|COG3677	Transposase and inactivated derivatives, IS1 family (InsB)|Transposase InsA (InsA)	X|X	Mobilome: prophages, transposons|Mobilome: prophages, transposons									MPTCPKCESSKAVKNGHIHNGKQRFLCCECGRQFVENPTQKLID--------RLLLERISLAGIPRVVQVSEQWLQAYVL-------------------------------------------------------------------------------------------------------------------------------------------
47873	GC_00003297	Tery_AB	MAG_Trichodesmium_erythraeum	72625	7	9	2	0	0.89527159	0.682519235	0.774551444	2	7	0	0.222222222			COG1662|COG3677	Transposase and inactivated derivatives, IS1 family (InsB)|Transposase InsA (InsA)	X|X	Mobilome: prophages, transposons|Mobilome: prophages, transposons			PF03400.15	IS1 transposase	K07480	insertion element IS1 protein InsB			MPTCPKCESSKAVKNGHIHNGQQRFLSCECGLQFVENPTQKLIDQATRELIDRLLLERISLAGIPRVVQVSEQWLQAYVLQKYAQVPRSPLGSAKKKGKLTIQCDELWSFVDNKGNKQLVWLAMEVETREIIGVYIGSRDEEAARHLWLSVPAVYRQCALAYTDFWAAYSAVLPIKRHQAVGKETGKTSYIERFNNTIRQRVSRPLRKTLSFSKSVENL
47874	GC_00003297	Tery_AB	MAG_Trichodesmium_erythraeum	35848	7	9	2	0	0.89527159	0.682519235	0.774551444	2	7	0	0.222222222			COG1662|COG3677	Transposase and inactivated derivatives, IS1 family (InsB)|Transposase InsA (InsA)	X|X	Mobilome: prophages, transposons|Mobilome: prophages, transposons									MPTCPKCESSKAVKNGHIHNGKQRFLCCECGRQFVENPTQKLID--------RLLLERISLASIPRVVQVSEQWLQAYVL-------------------------------------------------------------------------------------------------------------------------------------------
47875	GC_00003297	Tery_AB	St11_bin5	77552	7	9	2	0	0.89527159	0.682519235	0.774551444	2	7	0	0.222222222			COG1662|COG3677	Transposase and inactivated derivatives, IS1 family (InsB)|Transposase InsA (InsA)	X|X	Mobilome: prophages, transposons|Mobilome: prophages, transposons			PF03400.15	IS1 transposase	K07480	insertion element IS1 protein InsB			MPTCPKCESSKAVKNGHIHNGQQRFLSCECGLQFVENPTQKLIDQATRELIDRLLLERISLAGIPRVVQVSEQWLQAYVLQKYAQVPRSPLGSAKKKGKLTIQCDELWSFVDNKGNKQLVWLAMEVETREIIGVYIGSRDEEAARHLWLSVTAVYRQCALAYTDFWAAYSAVLPSKRHRAVGKETGKTSYIERFNNTIRQRVSRLLRKTWSFSRSVENL
47876	GC_00003297	Tery_AB	St11_bin5	14100	7	9	2	0	0.89527159	0.682519235	0.774551444	2	7	0	0.222222222			COG1662|COG3677	Transposase and inactivated derivatives, IS1 family (InsB)|Transposase InsA (InsA)	X|X	Mobilome: prophages, transposons|Mobilome: prophages, transposons									MPTCPKCESSKAVKNGHIHNGKQRFLCCECGRQFVENPTQKLID--------RLLLERISLASIPRVVQVSEQWLQAYVL-------------------------------------------------------------------------------------------------------------------------------------------
47880	GC_00003297	Tery_AB	Tery_2175	60698	7	9	2	0	0.89527159	0.682519235	0.774551444	2	7	0	0.222222222			COG1662|COG3677	Transposase and inactivated derivatives, IS1 family (InsB)|Transposase InsA (InsA)	X|X	Mobilome: prophages, transposons|Mobilome: prophages, transposons									MPTCPKCESSKAVKNGHIHNGKQRFLCCECGRQFLENPTQKLID--------RLLLERISLAGIPRVVQVSEQWLQAYVL-------------------------------------------------------------------------------------------------------------------------------------------
48070	GC_00003319		H94	17740	9	9	1	0	0.849956255	0.67527188	0.752610767	2	7	0	0.222222222			COG1662|COG3677	Transposase and inactivated derivatives, IS1 family (InsB)|Transposase InsA (InsA)	X|X	Mobilome: prophages, transposons|Mobilome: prophages, transposons			PF03400.15	IS1 transposase	K07480	insertion element IS1 protein InsB			#NAME?
48071	GC_00003319		IMS101	23324	9	9	1	0	0.849956255	0.67527188	0.752610767	2	7	0	0.222222222			COG1662|COG3677	Transposase and inactivated derivatives, IS1 family (InsB)|Transposase InsA (InsA)	X|X	Mobilome: prophages, transposons|Mobilome: prophages, transposons			PF03400.15	IS1 transposase	K07480	insertion element IS1 protein InsB			-----------------------------------------------------------------------------------------MEVETREIIGVYIGSRDEEAARHLWLSVPAVYRQCALAYTDFWAAYSAVLPSKRHQAVGKETGKTSYIERFNNTIRQRVSRLLRKTWSFSRSVENL-----------------
48072	GC_00003319		MAG_Trichodesmium_erythraeum	35847	9	9	1	0	0.849956255	0.67527188	0.752610767	2	7	0	0.222222222			COG1662|COG3677	Transposase and inactivated derivatives, IS1 family (InsB)|Transposase InsA (InsA)	X|X	Mobilome: prophages, transposons|Mobilome: prophages, transposons			PF03400.15	IS1 transposase	K07480	insertion element IS1 protein InsB			---------------------------------------MATGLCTLEICTSTKLALRFSKKKGKLTIQCDELWSFVDNKGNKQWVWLAMEVETREIIGVYIGSRDEEAARHLWLSVTAVYRQCALAYTDFWAAYSAVLPSKRHRAVGKETGKTSYIERFNNTIRQRVSRLLRKTWSFSRSVENL-----------------
48073	GC_00003319		St16_bin2_Tuft	61902	9	9	1	0	0.849956255	0.67527188	0.752610767	2	7	0	0.222222222			COG1662|COG3677	Transposase and inactivated derivatives, IS1 family (InsB)|Transposase InsA (InsA)	X|X	Mobilome: prophages, transposons|Mobilome: prophages, transposons			PF03400.15	IS1 transposase	K07480	insertion element IS1 protein InsB			------------------------------------------------------QVEVQPKGKGSLKVQMDELWSFVDHKGNKQWVWLALDVDTREIIGCYIGDRSTGSAQKLWE---------------------------------------------------------------------------------------
48074	GC_00003319		St16_bin4_tuft	62799	9	9	1	0	0.849956255	0.67527188	0.752610767	2	7	0	0.222222222			COG1662|COG3677	Transposase and inactivated derivatives, IS1 family (InsB)|Transposase InsA (InsA)	X|X	Mobilome: prophages, transposons|Mobilome: prophages, transposons			PF03400.15	IS1 transposase	K07480	insertion element IS1 protein InsB			MENPTQKLIDQATRELIDRLLLERISLAGIARVVQVSEQWLQAYVLQKYAQVPRSRLGSAKKKGKLTIQCDELWSFVDNKGNKQWVWLAMEVETREIIGIYIGSRDEEAARHLWLSLHAVYRQCAIAYTDFWAAYSAVLPSKRHRAVGKETGKTSYIERFNNTLRQRVSRLVRKTLSFSKSVENHIGAIWYFIHHYNQSLLV
48075	GC_00003319		St18_bin1	39408	9	9	1	0	0.849956255	0.67527188	0.752610767	2	7	0	0.222222222			COG1662|COG3677	Transposase and inactivated derivatives, IS1 family (InsB)|Transposase InsA (InsA)	X|X	Mobilome: prophages, transposons|Mobilome: prophages, transposons			PF03400.15	IS1 transposase	K07480	insertion element IS1 protein InsB			#NAME?
48076	GC_00003319		St19_bin2	76652	9	9	1	0	0.849956255	0.67527188	0.752610767	2	7	0	0.222222222			COG1662|COG3677	Transposase and inactivated derivatives, IS1 family (InsB)|Transposase InsA (InsA)	X|X	Mobilome: prophages, transposons|Mobilome: prophages, transposons			PF03400.15	IS1 transposase	K07480	insertion element IS1 protein InsB			MENPTQKLIDQATRELIDRLLLERISLAGIARVVQVSEQWLQAYVLQKYAQVPRSRLGSAKKKGKLTIQCDELWSFVDNKGNKQWVWLAMEVETREIIGIYIGSRDEEAARHLWLSLHAVYRQCAIAYTDFWAAYSAVLPSKRHRAVGKETGKTSYIERFNNTLRQRVSRLVRKTLSFSKSVENHIGAIWYFIHHYNQSLLV
48077	GC_00003319		St5_bin8	64009	9	9	1	0	0.849956255	0.67527188	0.752610767	2	7	0	0.222222222			COG1662|COG3677	Transposase and inactivated derivatives, IS1 family (InsB)|Transposase InsA (InsA)	X|X	Mobilome: prophages, transposons|Mobilome: prophages, transposons			PF03400.15	IS1 transposase	K07480	insertion element IS1 protein InsB			MENPTQKLIDQATRELIDRLLLERISLAGIARVVQVSEQWLQAYVLQKYAQVPRSRLGSAKKKGKLTIQCDELWSFVDNKGNKQWVWLAMEVETREIIGIYIGSRDEEAARHLWLSLHAVYRQCAIAYTDFWAAYSAVLPSKRHRAVGKETGKTSYIERFNNTLRQRVSRLVRKTLSFSKSVENHIGAIWYFIHHYNQSLLV
48078	GC_00003319		Tery_2175	60697	9	9	1	0	0.849956255	0.67527188	0.752610767	2	7	0	0.222222222			COG1662|COG3677	Transposase and inactivated derivatives, IS1 family (InsB)|Transposase InsA (InsA)	X|X	Mobilome: prophages, transposons|Mobilome: prophages, transposons			PF03400.15	IS1 transposase	K07480	insertion element IS1 protein InsB			-----------------------------------------------------------------------------------------MEVETREIIGVYIGSRDEEAARHLWLSVPAVYRQCALAYTDFWAAYSAVLPSKRHRAVGKETGKTSYIERFNNTIRQRVSRLLRKTWSFSRSVENL-----------------
50548	GC_00003625		MAG_Trichodesmium_erythraeum	65368	7	7	1	0	0.973264655	0.68586528	0.804672884	0	7	0	0			COG1662|COG3677	Transposase and inactivated derivatives, IS1 family (InsB)|Transposase InsA (InsA)	X|X	Mobilome: prophages, transposons|Mobilome: prophages, transposons									----YCQSHKVVKNGHRQGKQSYLCRECGRQFRDGPCPAGYSSDVKELCVKMSLNA---------------------------------------------------------------------------
50549	GC_00003625		St16_bin4_tuft	5937	7	7	1	0	0.973264655	0.68586528	0.804672884	0	7	0	0			COG1662|COG3677	Transposase and inactivated derivatives, IS1 family (InsB)|Transposase InsA (InsA)	X|X	Mobilome: prophages, transposons|Mobilome: prophages, transposons									MDCLYCQSHKVVKNGHRQGKQSYLCRECGRQFRDSPCPAGYSSDVKELCVKMSLNGMGFRAIERVTGISHRGSPILGTTCTQHRESDDNYEIPETAQIDELQTFIGSKKKQNSKKTKFGFGQLSIAKCQEF
50550	GC_00003625		St18_bin1	11715	7	7	1	0	0.973264655	0.68586528	0.804672884	0	7	0	0			COG1662|COG3677	Transposase and inactivated derivatives, IS1 family (InsB)|Transposase InsA (InsA)	X|X	Mobilome: prophages, transposons|Mobilome: prophages, transposons									MDCPYCQSHKVVKNGHRQGKQSYLCRECGRQFRDSPCPAGYSSDVKELCVKMSLNGMGFRAIERVTGISHRGSPILGTTCTQHRESDDNYEIPETAQIDELQTFIG------SKKTKFGFGQLSIAKCQEF
50551	GC_00003625		St19_bin1	67484	7	7	1	0	0.973264655	0.68586528	0.804672884	0	7	0	0			COG1662|COG3677	Transposase and inactivated derivatives, IS1 family (InsB)|Transposase InsA (InsA)	X|X	Mobilome: prophages, transposons|Mobilome: prophages, transposons									MDCPYCQSHKVVKNGHRQGKQSYLCRECGRQFRDSPCPAGYSSDVKELCVKMSLNGMGFRAIERVTGISHRGSPILGTTCTQHRESDDNYEIPETAQIDELQTFIG------SKKTKFGFGQLSIAKCQEF
50552	GC_00003625		St19_bin2	55054	7	7	1	0	0.973264655	0.68586528	0.804672884	0	7	0	0			COG1662|COG3677	Transposase and inactivated derivatives, IS1 family (InsB)|Transposase InsA (InsA)	X|X	Mobilome: prophages, transposons|Mobilome: prophages, transposons									MDCLYCQSHKVVKNGHRQGKQSYLCRECGRQFRDSPCPAGYSSDVKELCVKISLNA---------------------------------------------------------------------------
50553	GC_00003625		St5_bin8	56354	7	7	1	0	0.973264655	0.68586528	0.804672884	0	7	0	0			COG1662|COG3677	Transposase and inactivated derivatives, IS1 family (InsB)|Transposase InsA (InsA)	X|X	Mobilome: prophages, transposons|Mobilome: prophages, transposons									MDCLYCQSHKVVKNGHRQGKQSYLCRECGRQFRDSPCPAGYSSDVKELCVKISLNA---------------------------------------------------------------------------
50554	GC_00003625		Tery_2175	68120	7	7	1	0	0.973264655	0.68586528	0.804672884	0	7	0	0			COG1662|COG3677	Transposase and inactivated derivatives, IS1 family (InsB)|Transposase InsA (InsA)	X|X	Mobilome: prophages, transposons|Mobilome: prophages, transposons									MDCTYCQSHKVVKNGHRQGKQSYLCRECGRQFRDGPCPAGYSSDVKELCVKMSLNA---------------------------------------------------------------------------
50646	GC_00003639	Tery_AB	IMS101	22486	7	7	1	0	0.830019493	0.649073237	0.728478246	2	5	0	0.285714286			COG1662|COG3677	Transposase and inactivated derivatives, IS1 family (InsB)|Transposase InsA (InsA)	X|X	Mobilome: prophages, transposons|Mobilome: prophages, transposons									MECSECQSTHINKNGQNKGRQNYICVESGRQFIDCYETYTGYSD------------------------------------
50647	GC_00003639	Tery_AB	MAG_Trichodesmium_erythraeum	8526	7	7	1	0	0.830019493	0.649073237	0.728478246	2	5	0	0.285714286			COG1662|COG3677	Transposase and inactivated derivatives, IS1 family (InsB)|Transposase InsA (InsA)	X|X	Mobilome: prophages, transposons|Mobilome: prophages, transposons									MECSECQSTHINKNGENKGRQNYICVESGRQFIDCYETYTGYSD------------------------------------
50648	GC_00003639	Tery_AB	MAG_Trichodesmium_thiebautii_Atlantic	28911	7	7	1	0	0.830019493	0.649073237	0.728478246	2	5	0	0.285714286			COG1662|COG3677	Transposase and inactivated derivatives, IS1 family (InsB)|Transposase InsA (InsA)	X|X	Mobilome: prophages, transposons|Mobilome: prophages, transposons									MECLERQSTQINKDSQKKGKQNYICVECGRQFIDCYSSPRIGCDKSKSK-------------------------------
50649	GC_00003639	Tery_AB	St11_bin5	26479	7	7	1	0	0.830019493	0.649073237	0.728478246	2	5	0	0.285714286			COG1662|COG3677	Transposase and inactivated derivatives, IS1 family (InsB)|Transposase InsA (InsA)	X|X	Mobilome: prophages, transposons|Mobilome: prophages, transposons									MECSECQSTHINKNGENKGRQNYICVESGRQFIDCYETYTGYSD------------------------------------
50650	GC_00003639	Tery_AB	St16_bin4_tuft	33719	7	7	1	0	0.830019493	0.649073237	0.728478246	2	5	0	0.285714286			COG1662|COG3677	Transposase and inactivated derivatives, IS1 family (InsB)|Transposase InsA (InsA)	X|X	Mobilome: prophages, transposons|Mobilome: prophages, transposons									#NAME?
50651	GC_00003639	Tery_AB	St5_bin8	34207	7	7	1	0	0.830019493	0.649073237	0.728478246	2	5	0	0.285714286			COG1662|COG3677	Transposase and inactivated derivatives, IS1 family (InsB)|Transposase InsA (InsA)	X|X	Mobilome: prophages, transposons|Mobilome: prophages, transposons									#NAME?
50652	GC_00003639	Tery_AB	Tery_2175	45931	7	7	1	0	0.830019493	0.649073237	0.728478246	2	5	0	0.285714286			COG1662|COG3677	Transposase and inactivated derivatives, IS1 family (InsB)|Transposase InsA (InsA)	X|X	Mobilome: prophages, transposons|Mobilome: prophages, transposons									MECSECQSTHINKNGQNKGRQNYICVESGRQFIDCYETYTGYSD------------------------------------
53654	GC_00004075		MAG_Trichodesmium_erythraeum	16100	5	6	2	0	0.965608466	0.851505711	0.904974639	1	5	0	0.166666667			COG1662|COG3677	Transposase and inactivated derivatives, IS1 family (InsB)|Transposase InsA (InsA)	X|X	Mobilome: prophages, transposons|Mobilome: prophages, transposons									--------------------------------------MGYSSDIKELCVKMSLNGMAFRAIEKVTGIS---------------------------------LLDSA-
54726	GC_00004254		MAG_Trichodesmium_erythraeum	50568	6	6	1	0	0.989619377	0.949180328	0.968978118	1	5	0	0.166666667			COG1662|COG3677	Transposase and inactivated derivatives, IS1 family (InsB)|Transposase InsA (InsA)	X|X	Mobilome: prophages, transposons|Mobilome: prophages, transposons									MSYYLTVILLPRTPQVGELDELE----KKNKIWIWNAVDHFNRGILEWVIGEHIAETFEPL
54727	GC_00004254		St11_bin5	6418	6	6	1	0	0.989619377	0.949180328	0.968978118	1	5	0	0.166666667			COG1662|COG3677	Transposase and inactivated derivatives, IS1 family (InsB)|Transposase InsA (InsA)	X|X	Mobilome: prophages, transposons|Mobilome: prophages, transposons									MSYYLTVILLPRTPQVGELDELE----KKNKIWIWNAVDHFNRGILEWVIGEHIAETFEPL
54728	GC_00004254		St16_bin4_tuft	13528	6	6	1	0	0.989619377	0.949180328	0.968978118	1	5	0	0.166666667			COG1662|COG3677	Transposase and inactivated derivatives, IS1 family (InsB)|Transposase InsA (InsA)	X|X	Mobilome: prophages, transposons|Mobilome: prophages, transposons									MSYYLTVIIHPRTPQIGELDELETFVGKKNKIWIWNAVDHFNRGILEWVIGEHIAETFEPL
54729	GC_00004254		St19_bin2	25684	6	6	1	0	0.989619377	0.949180328	0.968978118	1	5	0	0.166666667			COG1662|COG3677	Transposase and inactivated derivatives, IS1 family (InsB)|Transposase InsA (InsA)	X|X	Mobilome: prophages, transposons|Mobilome: prophages, transposons									MSYYLTVIIHPRTPQIGELDELETFVGKKNKIWIWNAVDHFNRGILEWVIGEHIAETFEPL
54730	GC_00004254		St5_bin8	7178	6	6	1	0	0.989619377	0.949180328	0.968978118	1	5	0	0.166666667			COG1662|COG3677	Transposase and inactivated derivatives, IS1 family (InsB)|Transposase InsA (InsA)	X|X	Mobilome: prophages, transposons|Mobilome: prophages, transposons									MSYYLTVIIHPRTPQIGELDELETFVGKKNKIWIWNAVDHFNRGILEWVIGEHIAETFEPL
54731	GC_00004254		Tery_2175	61054	6	6	1	0	0.989619377	0.949180328	0.968978118	1	5	0	0.166666667			COG1662|COG3677	Transposase and inactivated derivatives, IS1 family (InsB)|Transposase InsA (InsA)	X|X	Mobilome: prophages, transposons|Mobilome: prophages, transposons									MSYYLTVILLPRTPQVGELDELE----KKNKIWIWNAVDHFNRGILEWVIGEHIAETFEPL
55182	GC_00004330	Tery_B	St16_bin4_tuft	48160	3	6	3	0	0.943996416	0.818364909	0.876702785	0	6	0	0			COG1662|COG3677	Transposase and inactivated derivatives, IS1 family (InsB)|Transposase InsA (InsA)	X|X	Mobilome: prophages, transposons|Mobilome: prophages, transposons									#NAME?
55183	GC_00004330	Tery_B	St16_bin4_tuft	77196	3	6	3	0	0.943996416	0.818364909	0.876702785	0	6	0	0			COG1662|COG3677	Transposase and inactivated derivatives, IS1 family (InsB)|Transposase InsA (InsA)	X|X	Mobilome: prophages, transposons|Mobilome: prophages, transposons									#NAME?
55184	GC_00004330	Tery_B	St19_bin2	76716	3	6	3	0	0.943996416	0.818364909	0.876702785	0	6	0	0			COG1662|COG3677	Transposase and inactivated derivatives, IS1 family (InsB)|Transposase InsA (InsA)	X|X	Mobilome: prophages, transposons|Mobilome: prophages, transposons									AYDIVFSDCRHRSVGKETGLTAHIERLNNTLGQRISPSLRKTLSFSKKLENHLGATRVFHSSL
55185	GC_00004330	Tery_B	St19_bin2	76971	3	6	3	0	0.943996416	0.818364909	0.876702785	0	6	0	0			COG1662|COG3677	Transposase and inactivated derivatives, IS1 family (InsB)|Transposase InsA (InsA)	X|X	Mobilome: prophages, transposons|Mobilome: prophages, transposons									#NAME?
55187	GC_00004330	Tery_B	St5_bin8	41816	3	6	3	0	0.943996416	0.818364909	0.876702785	0	6	0	0			COG1662|COG3677	Transposase and inactivated derivatives, IS1 family (InsB)|Transposase InsA (InsA)	X|X	Mobilome: prophages, transposons|Mobilome: prophages, transposons									#NAME?
57122	GC_00004672		H94	59776	4	5	2	0	0.853290183	0.74181411	0.793656817	1	4	0	0.2			COG1662|COG3677	Transposase and inactivated derivatives, IS1 family (InsB)|Transposase InsA (InsA)	X|X	Mobilome: prophages, transposons|Mobilome: prophages, transposons									-----------MYVNGMGFRGISRVTGVAHTTIINWVKQVEKLLPDTYEAEDTPQVGEVDELQTFIGKKKQSLDLDSAFIIFGQEFLAG------
57123	GC_00004672		MAG_Trichodesmium_thiebautii_Indian	37062	4	5	2	0	0.853290183	0.74181411	0.793656817	1	4	0	0.2			COG1662|COG3677	Transposase and inactivated derivatives, IS1 family (InsB)|Transposase InsA (InsA)	X|X	Mobilome: prophages, transposons|Mobilome: prophages, transposons									-----------MYVNSMGFRGISRVTGVAHTTIINWVKQVEKLLPDT------------------------------------------------
57124	GC_00004672		St19_bin2	76695	4	5	2	0	0.853290183	0.74181411	0.793656817	1	4	0	0.2			COG1662|COG3677	Transposase and inactivated derivatives, IS1 family (InsB)|Transposase InsA (InsA)	X|X	Mobilome: prophages, transposons|Mobilome: prophages, transposons									#NAME?
57125	GC_00004672		St5_bin8	78263	4	5	2	0	0.853290183	0.74181411	0.793656817	1	4	0	0.2			COG1662|COG3677	Transposase and inactivated derivatives, IS1 family (InsB)|Transposase InsA (InsA)	X|X	Mobilome: prophages, transposons|Mobilome: prophages, transposons									RLSVSKCTSLKMYLNGMGFRGISRVTGVAHTTIINWVKQVGKLLPDTYDAEDTPQVGEVDELQTFIGKKNKVWIWTARLSFSVRNSWLSSRGAKF
57126	GC_00004672		St5_bin8	56551	4	5	2	0	0.853290183	0.74181411	0.793656817	1	4	0	0.2			COG1662|COG3677	Transposase and inactivated derivatives, IS1 family (InsB)|Transposase InsA (InsA)	X|X	Mobilome: prophages, transposons|Mobilome: prophages, transposons									-----------MYLNGMGFRGISRVTGVAHTTIINWVKQVEKLLPDTYEAEDTPQVGEVDELQTFIGKKKQSLDLDSAFIIFGQEFLAG------
59626	GC_00005202		H94	17739	4	4	1	0	0.738247863	0.657818533	0.695716375	0	4	0	0			COG1662|COG3677	Transposase and inactivated derivatives, IS1 family (InsB)|Transposase InsA (InsA)	X|X	Mobilome: prophages, transposons|Mobilome: prophages, transposons									#NAME?
59627	GC_00005202		St18_bin1	39407	4	4	1	0	0.738247863	0.657818533	0.695716375	0	4	0	0			COG1662|COG3677	Transposase and inactivated derivatives, IS1 family (InsB)|Transposase InsA (InsA)	X|X	Mobilome: prophages, transposons|Mobilome: prophages, transposons			PF03811.15	InsA N-terminal domain					MHCPKCQSTKIIKYGHTHYGKPRFRCLDCGRQFVENPSRQPIDEATRVMIDKMLLERLALAAIARITGVSERWLQIYVNNKYEQIQQKVDVTQKKTGKLTIQRIRNVVLCWL
59628	GC_00005202		St19_bin1	45376	4	4	1	0	0.738247863	0.657818533	0.695716375	0	4	0	0			COG1662|COG3677	Transposase and inactivated derivatives, IS1 family (InsB)|Transposase InsA (InsA)	X|X	Mobilome: prophages, transposons|Mobilome: prophages, transposons									#NAME?
59970	GC_00005288		St11_bin5	48305	3	4	2	0	0.891528108	0.778819444	0.831371201	0	4	0	0			COG1662|COG3677	Transposase and inactivated derivatives, IS1 family (InsB)|Transposase InsA (InsA)	X|X	Mobilome: prophages, transposons|Mobilome: prophages, transposons			PF03400.15	IS1 transposase	K07480	insertion element IS1 protein InsB			MAIRSLPGFIRDGDKIGSKTYMNRVERENTRLRHPKTRLCRKTLCYSKCIEMFKDSIRLLIHASQIWRGAHSGLIHCLIYQCQIFCRYLPLGLHKR
59971	GC_00005288		St16_bin4_tuft	77093	3	4	2	0	0.891528108	0.778819444	0.831371201	0	4	0	0			COG1662|COG3677	Transposase and inactivated derivatives, IS1 family (InsB)|Transposase InsA (InsA)	X|X	Mobilome: prophages, transposons|Mobilome: prophages, transposons			PF03400.15	IS1 transposase	K07480	insertion element IS1 protein InsB			MAIGSLPGFIPDGDQIVSKTYMTRVEGENTRLRYYLARLHRKTLCYSKCIEMLKHSIRLLIHASQIWRGAHSGLIHPLIDQRLFFCCHQPKILAF-
59972	GC_00005288		St16_bin4_tuft	69891	3	4	2	0	0.891528108	0.778819444	0.831371201	0	4	0	0			COG1662|COG3677	Transposase and inactivated derivatives, IS1 family (InsB)|Transposase InsA (InsA)	X|X	Mobilome: prophages, transposons|Mobilome: prophages, transposons			PF03400.15	IS1 transposase	K07480	insertion element IS1 protein InsB			MATGSLPGFIPDGDQIVSKTYMTRVEGENTRLRHPKARLHRKTLCYSKCIEMLKHSIRLLIHASQIWRGAHSGLIHP-------------------
59973	GC_00005288		St19_bin2	54873	3	4	2	0	0.891528108	0.778819444	0.831371201	0	4	0	0			COG1662|COG3677	Transposase and inactivated derivatives, IS1 family (InsB)|Transposase InsA (InsA)	X|X	Mobilome: prophages, transposons|Mobilome: prophages, transposons									---------------------MTRVEGENTRLRHPKARLHRKTLCYSKCIEMLKHSIRLLIHASQIWRGAHSGLIHPLI-----------------
61865	GC_00005793	Tery_B	St16_bin4_tuft	77529	3	3	1	0	1	1	1	0	3	0	0			COG1662|COG3677	Transposase and inactivated derivatives, IS1 family (InsB)|Transposase InsA (InsA)	X|X	Mobilome: prophages, transposons|Mobilome: prophages, transposons									MPKLLLHYRKLLVNGNVIFMLQMDRKFTQILFLMEIKLLVKNIWFELKVKIHFIRHYLARLYRSTLCYSKSEEMLKYFIKLLIRYLKFRDVLTPYSNNINYF
61866	GC_00005793	Tery_B	St19_bin2	40416	3	3	1	0	1	1	1	0	3	0	0			COG1662|COG3677	Transposase and inactivated derivatives, IS1 family (InsB)|Transposase InsA (InsA)	X|X	Mobilome: prophages, transposons|Mobilome: prophages, transposons									MPKLLLHYRKLLVNGNVIFMLQMDRKFTQILFLMEIKLLVKNIWFELKVKIHFIRHYLARLYRSTLCYSKSEEMLKYFIKLLIRYLKFRDVLTPYSNNINYF
61867	GC_00005793	Tery_B	St5_bin8	27224	3	3	1	0	1	1	1	0	3	0	0			COG1662|COG3677	Transposase and inactivated derivatives, IS1 family (InsB)|Transposase InsA (InsA)	X|X	Mobilome: prophages, transposons|Mobilome: prophages, transposons									MPKLLLHYRKLLVNGNVIFMLQMDRKFTQILFLMEIKLLVKNIWFELKVKIHFIRHYLARLYRSTLCYSKSEEMLKYFIKLLIRYLKFRDVLTPYSNNINYF
62006	GC_00005840		MAG_Trichodesmium_thiebautii_Atlantic	58681	3	3	1	0	1	1	1	0	3	0	0			COG1662|COG3677	Transposase and inactivated derivatives, IS1 family (InsB)|Transposase InsA (InsA)	X|X	Mobilome: prophages, transposons|Mobilome: prophages, transposons									MILDINCPYCQGYKVVKNCHGQGKQSDLSCECSRQFRGNPCPIDLSYDQDLRKSTLKTP
62007	GC_00005840		St18_bin1	24451	3	3	1	0	1	1	1	0	3	0	0			COG1662|COG3677	Transposase and inactivated derivatives, IS1 family (InsB)|Transposase InsA (InsA)	X|X	Mobilome: prophages, transposons|Mobilome: prophages, transposons									MILDINCPYCQGYKVVKNCHGQGKQSDLSCECSRQFRGNPCPIDLSYDQDLRKSTLKTP
62008	GC_00005840		St19_bin1	3212	3	3	1	0	1	1	1	0	3	0	0			COG1662|COG3677	Transposase and inactivated derivatives, IS1 family (InsB)|Transposase InsA (InsA)	X|X	Mobilome: prophages, transposons|Mobilome: prophages, transposons									MILDINCPYCQGYKVVKNCHGQGKQSDLSCECSRQFRGNPCPIDLSYDQDLRKSTLKTP
62087	GC_00005867	Tery_B	St16_bin4_tuft	70263	3	3	1	0	1	1	1	0	3	0	0			COG1662|COG3677	Transposase and inactivated derivatives, IS1 family (InsB)|Transposase InsA (InsA)	X|X	Mobilome: prophages, transposons|Mobilome: prophages, transposons									MECRECHSHHIHKNGHRKSQQNHICVKYGRQFITEYQHCGYSDDVKHNYLKMYVNAMFFRGIERITGVSRTTIMVVVKFTCRKSSTRCL
62088	GC_00005867	Tery_B	St19_bin2	25490	3	3	1	0	1	1	1	0	3	0	0			COG1662|COG3677	Transposase and inactivated derivatives, IS1 family (InsB)|Transposase InsA (InsA)	X|X	Mobilome: prophages, transposons|Mobilome: prophages, transposons									MECRECHSHHIHKNGHRKSQQNHICVKYGRQFITEYQHCGYSDDVKHNYLKMYVNAMFFRGIERITGVSRTTIMVVVKFTCRKSSTRCL
62089	GC_00005867	Tery_B	St5_bin8	7270	3	3	1	0	1	1	1	0	3	0	0			COG1662|COG3677	Transposase and inactivated derivatives, IS1 family (InsB)|Transposase InsA (InsA)	X|X	Mobilome: prophages, transposons|Mobilome: prophages, transposons									MECRECHSHHIHKNGHRKSQQNHICVKYGRQFITEYQHCGYSDDVKHNYLKMYVNAMFFRGIERITGVSRTTIMVVVKFTCRKSSTRCL
62152	GC_00005888	Tery_B	St5_bin8	63802	3	3	1	0	0.930232558	0.67464925	0.782089615	1	2	0	0.333333333			COG1662|COG3677	Transposase and inactivated derivatives, IS1 family (InsB)|Transposase InsA (InsA)	X|X	Mobilome: prophages, transposons|Mobilome: prophages, transposons									WLWTAVDHFKKGILEWVIGNRSGETFYPLWEQVKKWECYFYVTNGWKVYANAY
62462	GC_00005992		H94	30376	3	3	1	0	0.990123457	0.892253931	0.938644453	1	2	0	0.333333333			COG1662|COG3677	Transposase and inactivated derivatives, IS1 family (InsB)|Transposase InsA (InsA)	X|X	Mobilome: prophages, transposons|Mobilome: prophages, transposons			PF03400.15	IS1 transposase	K07480	insertion element IS1 protein InsB			MGELLPNSYSPFFGKKNKIWIWTAADHFKRGILDWVIGEHSAETFEPLWAKLKKLNCYFYVTDGSKVYPQFIPDGDKIIRKIYMTRVEGENTRLRHYLGRLH
62463	GC_00005992		MAG_Trichodesmium_thiebautii_Indian	73486	3	3	1	0	0.990123457	0.892253931	0.938644453	1	2	0	0.333333333			COG1662|COG3677	Transposase and inactivated derivatives, IS1 family (InsB)|Transposase InsA (InsA)	X|X	Mobilome: prophages, transposons|Mobilome: prophages, transposons			PF03400.15	IS1 transposase	K07480	insertion element IS1 protein InsB			MGELLPNSYSPFFGKKNKIWIWTAADHFKRGILDWVIGEHSAETFEPLWAKLKKLNCYFYVTDGSKVYPQFIPDGDKIIRKIYMTRVEGENTRLRHYLGRLH
62464	GC_00005992		St19_bin1	74554	3	3	1	0	0.990123457	0.892253931	0.938644453	1	2	0	0.333333333			COG1662|COG3677	Transposase and inactivated derivatives, IS1 family (InsB)|Transposase InsA (InsA)	X|X	Mobilome: prophages, transposons|Mobilome: prophages, transposons			PF03400.15	IS1 transposase	K07480	insertion element IS1 protein InsB			MGELLPNSYSPFFGKKNKIWIWTAVDHFKRGILDWVIGEHSAETFEPLWAKLKKLNCYFYVTDGLKVYPQFIPDGDKIIRKIYM------------------
63917	GC_00006477		MAG_Trichodesmium_thiebautii_Indian	36624	3	3	1	0	0.804878049	0.871686682	0.836951253	1	2	0	0.333333333			COG1662|COG3677	Transposase and inactivated derivatives, IS1 family (InsB)|Transposase InsA (InsA)	X|X	Mobilome: prophages, transposons|Mobilome: prophages, transposons									#NAME?
63918	GC_00006477		St18_bin1	75471	3	3	1	0	0.804878049	0.871686682	0.836951253	1	2	0	0.333333333			COG1662|COG3677	Transposase and inactivated derivatives, IS1 family (InsB)|Transposase InsA (InsA)	X|X	Mobilome: prophages, transposons|Mobilome: prophages, transposons									----MPGILKFVMGDRWAMTLTILWQIISGWVCFLYITDGYKIYPCLIEDCDRKANKIAMTRIEGDNCPHKTLLS----
63919	GC_00006477		St19_bin1	52917	3	3	1	0	0.804878049	0.871686682	0.836951253	1	2	0	0.333333333			COG1662|COG3677	Transposase and inactivated derivatives, IS1 family (InsB)|Transposase InsA (InsA)	X|X	Mobilome: prophages, transposons|Mobilome: prophages, transposons									VNIQMPGILKFVMGDRWAMTLTILWQIISGWVCFLYITDGYKIYPCLIEDCDRKANKIAMTRIEGDNCPHKTLLS----
63920	GC_00006478		MAG_Trichodesmium_thiebautii_Indian	2278	3	3	1	0	0.935897436	0.644883041	0.763603034	1	2	0	0.333333333			COG1662|COG3677	Transposase and inactivated derivatives, IS1 family (InsB)|Transposase InsA (InsA)	X|X	Mobilome: prophages, transposons|Mobilome: prophages, transposons			PF03400.15	IS1 transposase	K07480	insertion element IS1 protein InsB			KKHKIWVWTVVNSKMPGILKFVIGGRSAATFMVLWQMIHGWACFIYITDGYKVYPCLIDDCEDLVSKTAMTRVEGENYRLRHYLARLHCKTLCYSK
63921	GC_00006478		St16_bin4_tuft	5938	3	3	1	0	0.935897436	0.644883041	0.763603034	1	2	0	0.333333333			COG1662|COG3677	Transposase and inactivated derivatives, IS1 family (InsB)|Transposase InsA (InsA)	X|X	Mobilome: prophages, transposons|Mobilome: prophages, transposons			PF03400.15	IS1 transposase	K07480	insertion element IS1 protein InsB			#NAME?
64323	GC_00006614		St16_bin2_Tuft	39907	2	2	1	0	1	0.538117284	0.69970904	0	2	0	0			COG1662|COG3677	Transposase and inactivated derivatives, IS1 family (InsB)|Transposase InsA (InsA)	X|X	Mobilome: prophages, transposons|Mobilome: prophages, transposons									MMSKQCPSCGSSHTVKNGTIHNKKQKYQCQTCKRQFVPNNSKVYINNQTKELIDKLLLEKISLAGIIRVTGVSKKWLQN--
64534	GC_00006720	Thieb_NonAtlantic	H94	17492	2	2	1	0	0.967078189	0.68455229	0.801650971	0	2	0	0			COG1662|COG3677	Transposase and inactivated derivatives, IS1 family (InsB)|Transposase InsA (InsA)	X|X	Mobilome: prophages, transposons|Mobilome: prophages, transposons			PF03400.15	IS1 transposase	K07480	insertion element IS1 protein InsB			MLLEKIPLAGIARVAQVSETWLQNYVNQKYTEFSEQLEVQPKGKGSLKVQMDELWSFVAHKGNKRWVWLALDVDTREIIGCYIGDRSTGSAQKLWESLPAVYRQCAVCYTDFWSAGCRSLTQQTTSSCGERNW
64535	GC_00006720	Thieb_NonAtlantic	MAG_Trichodesmium_thiebautii_Indian	73495	2	2	1	0	0.967078189	0.68455229	0.801650971	0	2	0	0			COG1662|COG3677	Transposase and inactivated derivatives, IS1 family (InsB)|Transposase InsA (InsA)	X|X	Mobilome: prophages, transposons|Mobilome: prophages, transposons									MLLEKIPLAGIARVVQVSETWLQNYVNQKYTEFSEQVEVQPKGKGSLKVQMDELWSFVDHKGNKQWVWLALDVDTREIIGC----------------------------------------------------
65840	GC_00007373	Thieb_NonAtlantic	H94	10173	2	2	1	0	0.988505747	1	0.994219653	0	2	0	0			COG1662|COG3677	Transposase and inactivated derivatives, IS1 family (InsB)|Transposase InsA (InsA)	X|X	Mobilome: prophages, transposons|Mobilome: prophages, transposons									MENQKWTRVSELTQLTPEVIDKMLFEKIPLAGTARLARVCESWLHNHINHKYTELSEQLEVQLKGKGSLKVQMDEWWSFVAHKGSKQ
65841	GC_00007373	Thieb_NonAtlantic	MAG_Trichodesmium_thiebautii_Indian	66506	2	2	1	0	0.988505747	1	0.994219653	0	2	0	0			COG1662|COG3677	Transposase and inactivated derivatives, IS1 family (InsB)|Transposase InsA (InsA)	X|X	Mobilome: prophages, transposons|Mobilome: prophages, transposons									MENQKWTRVSEFTQLTPEVIDKMLFEKIPLAGTARLARVCESWLHNHINHKYTELSEQLEVQLKGKGSLKVQMDEWWSFVAHKGSKQ
66242	GC_00007574	Thieb_NonAtlantic	H94	10388	2	2	1	0	0.983050847	0.723484848	0.833527708	0	2	0	0			COG1662|COG3677	Transposase and inactivated derivatives, IS1 family (InsB)|Transposase InsA (InsA)	X|X	Mobilome: prophages, transposons|Mobilome: prophages, transposons									MAEGNKYDSYINLDNQLKVFWNNSLSISPMCCLLYIFLGGDSEEVLPSKGHRAVGKDTGKTSYIERFNNTMGQGKGNLVKKHYPFLKS
66243	GC_00007574	Thieb_NonAtlantic	MAG_Trichodesmium_thiebautii_Indian	29850	2	2	1	0	0.983050847	0.723484848	0.833527708	0	2	0	0			COG1662|COG3677	Transposase and inactivated derivatives, IS1 family (InsB)|Transposase InsA (InsA)	X|X	Mobilome: prophages, transposons|Mobilome: prophages, transposons									#NAME?
66596	GC_00007820		IMS101	22019	1	1	1	0	1	1	1	0	1	0	0			COG1662|COG3677	Transposase and inactivated derivatives, IS1 family (InsB)|Transposase InsA (InsA)	X|X	Mobilome: prophages, transposons|Mobilome: prophages, transposons									MSSFKLQMDGKYIPRPINDGDKIISKTYMTRVEEENTRLRHYLAI
66619	GC_00007843		St16_bin2_Tuft	25263	1	1	1	0	1	1	1	0	1	0	0			COG1662|COG3677	Transposase and inactivated derivatives, IS1 family (InsB)|Transposase InsA (InsA)	X|X	Mobilome: prophages, transposons|Mobilome: prophages, transposons									GVYRQCAICYTDFWEAYEIVLPSMRHKAVGKETGQTSYIERFNNTMR
676	GC_00000003	core_with_duplications	H94	73770	13	261	46	0	0.794028653	0.672462081	0.728206661	16	245	0	0.061302682			COG3335|COG3415	Transposase|CRISPR-associated protein Csa3, CARF domain (Csa3) (PDB:2WTE) (PUBMED:21093452)	X|V	Mobilome: prophages, transposons|Defense mechanisms	COG3335|COG3415	CRISPR-Cas system	PF01710.18	Transposase					--------------MPYSLDF--R--QKVIIFVGNS-GTITEAAHIFGIGRAL-IYRWLYRPKLEATKVKHREIKLDWKELEKNVKQNPESIISRQS-------------------------
678	GC_00000003	core_with_duplications	H94	37427	13	261	46	0	0.794028653	0.672462081	0.728206661	16	245	0	0.061302682			COG3335|COG3415	Transposase|CRISPR-associated protein Csa3, CARF domain (Csa3) (PDB:2WTE) (PUBMED:21093452)	X|V	Mobilome: prophages, transposons|Defense mechanisms	COG3335|COG3415	CRISPR-Cas system	PF01710.18	Transposase					--------------MPYSVDF--R--KKVINFVENG-GTITEAAHTFWIGIAS-IYRWLSRQKLSANKAKRRQRKLDFKELEKDVKQNPKSIISRQS-------------------------
679	GC_00000003	core_with_duplications	H94	30102	13	261	46	0	0.794028653	0.672462081	0.728206661	16	245	0	0.061302682			COG3335|COG3415	Transposase|CRISPR-associated protein Csa3, CARF domain (Csa3) (PDB:2WTE) (PUBMED:21093452)	X|V	Mobilome: prophages, transposons|Defense mechanisms	COG3335|COG3415	CRISPR-Cas system	PF01710.18	Transposase					--------------MPYSLDL--R--QKVINFVENG-GTITKAAHTFGIGIAS-IYRWFSRPTLEATKVKSRQRKLDWKELEKDVKQNPESRVVRQS-------------------------
680	GC_00000003	core_with_duplications	H94	67106	13	261	46	0	0.794028653	0.672462081	0.728206661	16	245	0	0.061302682			COG3335|COG3415	Transposase|CRISPR-associated protein Csa3, CARF domain (Csa3) (PDB:2WTE) (PUBMED:21093452)	X|V	Mobilome: prophages, transposons|Defense mechanisms	COG3335|COG3415	CRISPR-Cas system	PF01710.18	Transposase					--------------MPYSLDF--R--KKVINFVENG-GMITKAAHTFGIGRAS-IYRWLSRPKLSATKVKSRQRKLDWKELEKDVKQNPESRVVRQS-------------------------
681	GC_00000003	core_with_duplications	H94	10258	13	261	46	0	0.794028653	0.672462081	0.728206661	16	245	0	0.061302682			COG3335|COG3415	Transposase|CRISPR-associated protein Csa3, CARF domain (Csa3) (PDB:2WTE) (PUBMED:21093452)	X|V	Mobilome: prophages, transposons|Defense mechanisms	COG3335|COG3415	CRISPR-Cas system	PF01710.18	Transposase					--------------MPYSFDL--R--QKVINFVENG-GTITEAAHTFGIGRAS-IYRWLSRPKLSATKVKSRQRKLDWKELEKDVKQNPESRVVRQS-------------------------
683	GC_00000003	core_with_duplications	H94	37205	13	261	46	0	0.794028653	0.672462081	0.728206661	16	245	0	0.061302682			COG3335|COG3415	Transposase|CRISPR-associated protein Csa3, CARF domain (Csa3) (PDB:2WTE) (PUBMED:21093452)	X|V	Mobilome: prophages, transposons|Defense mechanisms	COG3335|COG3415	CRISPR-Cas system	PF01710.18	Transposase					--------------MPYSLDL--R--QKVINFIENG-GTITEAAHTFGIGRAS-IYRWLSRPTLEATKVKSRQRKLDWKELEKDVKQNPESRVVRQS-------------------------
684	GC_00000003	core_with_duplications	H94	66666	13	261	46	0	0.794028653	0.672462081	0.728206661	16	245	0	0.061302682			COG3335|COG3415	Transposase|CRISPR-associated protein Csa3, CARF domain (Csa3) (PDB:2WTE) (PUBMED:21093452)	X|V	Mobilome: prophages, transposons|Defense mechanisms	COG3335|COG3415	CRISPR-Cas system	PF01710.18	Transposase					--------------MPYIFDF--R--QKVIIFVENG-GMITEAVHIFGRGRAS-IYRWLSRPKLSATKVKLRQRKLDWKELKKDVKQNQESIISRQS-------------------------
685	GC_00000003	core_with_duplications	H94	10380	13	261	46	0	0.794028653	0.672462081	0.728206661	16	245	0	0.061302682			COG3335|COG3415	Transposase|CRISPR-associated protein Csa3, CARF domain (Csa3) (PDB:2WTE) (PUBMED:21093452)	X|V	Mobilome: prophages, transposons|Defense mechanisms	COG3335|COG3415	CRISPR-Cas system	PF01710.18	Transposase					--------------MPYIFDF--R--QKVIIFVENG-GMITEAVHIFGRGRAS-IYRWLSRPKLSATKVKSRQRKLDWKELEKDVKQNPELLIVRQS-------------------------
686	GC_00000003	core_with_duplications	H94	2992	13	261	46	0	0.794028653	0.672462081	0.728206661	16	245	0	0.061302682			COG3335|COG3415	Transposase|CRISPR-associated protein Csa3, CARF domain (Csa3) (PDB:2WTE) (PUBMED:21093452)	X|V	Mobilome: prophages, transposons|Defense mechanisms	COG3335|COG3415	CRISPR-Cas system	PF01710.18	Transposase					--------------MPYSLDF--R--QKVINFVENG-GTITKAAHTFGIGRAS-IYRWLSRQKLSATKVKSRQRKLDWKELEKDVKQNPESRVVRQS-------------------------
687	GC_00000003	core_with_duplications	H94	59471	13	261	46	0	0.794028653	0.672462081	0.728206661	16	245	0	0.061302682			COG3335|COG3415	Transposase|CRISPR-associated protein Csa3, CARF domain (Csa3) (PDB:2WTE) (PUBMED:21093452)	X|V	Mobilome: prophages, transposons|Defense mechanisms	COG3335|COG3415	CRISPR-Cas system	PF01710.18	Transposase					--------------MPYSLDL--R--QKVINFVENG-GMITKAAHTFGIGRAS-IYRWLSRAKLSATKLKSSQIKLDWKELEKDVKQNPESIILILIFVQFYVAILTYNNTCNVTT------
688	GC_00000003	core_with_duplications	H94	10082	13	261	46	0	0.794028653	0.672462081	0.728206661	16	245	0	0.061302682			COG3335|COG3415	Transposase|CRISPR-associated protein Csa3, CARF domain (Csa3) (PDB:2WTE) (PUBMED:21093452)	X|V	Mobilome: prophages, transposons|Defense mechanisms	COG3335|COG3415	CRISPR-Cas system	PF01710.18	Transposase					--------------MPYSLDL--R--QKVIILVKNG-GTITEADHKFGRGRAS-VYRWLSHQKISATKVKCRQRKLDWKDLEKDVKQNPESIISRHV-------------------------
691	GC_00000003	core_with_duplications	H94	44532	13	261	46	0	0.794028653	0.672462081	0.728206661	16	245	0	0.061302682			COG3335|COG3415	Transposase|CRISPR-associated protein Csa3, CARF domain (Csa3) (PDB:2WTE) (PUBMED:21093452)	X|V	Mobilome: prophages, transposons|Defense mechanisms	COG3335|COG3415	CRISPR-Cas system	PF01710.18	Transposase					--------------------------MKICGMSD----------------------RWLSRPKLEATKVKHRQRKLDWKELEKDVKQNQ---------------------------------
694	GC_00000003	core_with_duplications	H94	44773	13	261	46	0	0.794028653	0.672462081	0.728206661	16	245	0	0.061302682			COG3335|COG3415	Transposase|CRISPR-associated protein Csa3, CARF domain (Csa3) (PDB:2WTE) (PUBMED:21093452)	X|V	Mobilome: prophages, transposons|Defense mechanisms	COG3335|COG3415	CRISPR-Cas system	PF01710.18	Transposase					--------------------------------------MLTEAAYTFGIGIAS-IYRWLSRPNLEATKVKIHRRKLDWKEL-----------------------------------------
697	GC_00000003	core_with_duplications	H94	74021	13	261	46	0	0.794028653	0.672462081	0.728206661	16	245	0	0.061302682			COG3335|COG3415	Transposase|CRISPR-associated protein Csa3, CARF domain (Csa3) (PDB:2WTE) (PUBMED:21093452)	X|V	Mobilome: prophages, transposons|Defense mechanisms	COG3335|COG3415	CRISPR-Cas system	PF01710.18	Transposase					--------------MPYSLDC--R--KKVINFVENG-GTITEAAHTFGIGRTS-IYRWLSHLKLSANKVKNRRRKLDWKEL-----------------------------------------
698	GC_00000003	core_with_duplications	H94	2989	13	261	46	0	0.794028653	0.672462081	0.728206661	16	245	0	0.061302682			COG3335|COG3415	Transposase|CRISPR-associated protein Csa3, CARF domain (Csa3) (PDB:2WTE) (PUBMED:21093452)	X|V	Mobilome: prophages, transposons|Defense mechanisms	COG3335|COG3415	CRISPR-Cas system	PF01710.18	Transposase					--------------MPYSLDL--R--QKVINFVGNG-GTITEVVNISGIEIAS-IYKWLFRPKLETTKVKRRQRKLD---------------------------------------------
700	GC_00000003	core_with_duplications	H94	37289	13	261	46	0	0.794028653	0.672462081	0.728206661	16	245	0	0.061302682			COG3335|COG3415	Transposase|CRISPR-associated protein Csa3, CARF domain (Csa3) (PDB:2WTE) (PUBMED:21093452)	X|V	Mobilome: prophages, transposons|Defense mechanisms	COG3335|COG3415	CRISPR-Cas system	PF01710.18	Transposase					--------------MPYSLDL--R--QKVINFVENG-GTITKAAHTFGIGIAS-IYRWLSRP------------------------------------------------------------
702	GC_00000003	core_with_duplications	H94	17604	13	261	46	0	0.794028653	0.672462081	0.728206661	16	245	0	0.061302682			COG3335|COG3415	Transposase|CRISPR-associated protein Csa3, CARF domain (Csa3) (PDB:2WTE) (PUBMED:21093452)	X|V	Mobilome: prophages, transposons|Defense mechanisms	COG3335|COG3415	CRISPR-Cas system	PF01710.18	Transposase					--------------MPYSLDL--R--QKVINFIENG-GTITKVAHTFGIGRAS-IYRWLSRP------------------------------------------------------------
703	GC_00000003	core_with_duplications	H94	66848	13	261	46	0	0.794028653	0.672462081	0.728206661	16	245	0	0.061302682			COG3335|COG3415	Transposase|CRISPR-associated protein Csa3, CARF domain (Csa3) (PDB:2WTE) (PUBMED:21093452)	X|V	Mobilome: prophages, transposons|Defense mechanisms	COG3335|COG3415	CRISPR-Cas system	PF01710.18	Transposase					--------------MPYSLDL--R--QKVTNFVENG-GTITEADKIFGIGRAS-IYRWLSRPKLNVVKENLIGKN-----------------------------------------------
710	GC_00000003	core_with_duplications	H94	74161	13	261	46	0	0.794028653	0.672462081	0.728206661	16	245	0	0.061302682			COG3335|COG3415	Transposase|CRISPR-associated protein Csa3, CARF domain (Csa3) (PDB:2WTE) (PUBMED:21093452)	X|V	Mobilome: prophages, transposons|Defense mechanisms	COG3335|COG3415	CRISPR-Cas system	PF01710.18	Transposase					--------------MPYSLDL--R--QKVINLVENG-GTITEAAHTFGIGRAS-IYR-----------------------------------------------------------------
711	GC_00000003	core_with_duplications	H94	2681	13	261	46	0	0.794028653	0.672462081	0.728206661	16	245	0	0.061302682			COG3335|COG3415	Transposase|CRISPR-associated protein Csa3, CARF domain (Csa3) (PDB:2WTE) (PUBMED:21093452)	X|V	Mobilome: prophages, transposons|Defense mechanisms	COG3335|COG3415	CRISPR-Cas system	PF01710.18	Transposase					--------------MPYSLDF--R--QKVINFVENG-GTITKAAHTFGIGRAS-IYRWLSRPKLSATKVKSRQRKLDWKEL-----------------------------------------
712	GC_00000003	core_with_duplications	H94	17701	13	261	46	0	0.794028653	0.672462081	0.728206661	16	245	0	0.061302682			COG3335|COG3415	Transposase|CRISPR-associated protein Csa3, CARF domain (Csa3) (PDB:2WTE) (PUBMED:21093452)	X|V	Mobilome: prophages, transposons|Defense mechanisms	COG3335|COG3415	CRISPR-Cas system	PF01710.18	Transposase					--------------MPYSLDF--R--QKVINFVENG-GTITKAAHTFGIGRAS-IYRWLSRPKLSATKVKSRQRKLDWKELKKRCKTKSRVEHCQTELKN----------------------
717	GC_00000003	core_with_duplications	H94	10167	13	261	46	0	0.794028653	0.672462081	0.728206661	16	245	0	0.061302682			COG3335|COG3415	Transposase|CRISPR-associated protein Csa3, CARF domain (Csa3) (PDB:2WTE) (PUBMED:21093452)	X|V	Mobilome: prophages, transposons|Defense mechanisms	COG3335|COG3415	CRISPR-Cas system	PF01710.18	Transposase					--------------MPYSLDL--R--EKVINFVENG-GTITKAAYTFGIGRAS-IYG-----------------------------------------------------------------
718	GC_00000003	core_with_duplications	H94	37593	13	261	46	0	0.794028653	0.672462081	0.728206661	16	245	0	0.061302682			COG3335|COG3415	Transposase|CRISPR-associated protein Csa3, CARF domain (Csa3) (PDB:2WTE) (PUBMED:21093452)	X|V	Mobilome: prophages, transposons|Defense mechanisms	COG3335|COG3415	CRISPR-Cas system	PF01710.18	Transposase					--------------MPYSLDL--R--QKVINFVENG-GTITEAAHIFGMGRAS-ISLSLKKQYDFCHEHS----------------------------------------------------
722	GC_00000003	core_with_duplications	IMS101	22280	13	261	46	0	0.794028653	0.672462081	0.728206661	16	245	0	0.061302682			COG3335|COG3415	Transposase|CRISPR-associated protein Csa3, CARF domain (Csa3) (PDB:2WTE) (PUBMED:21093452)	X|V	Mobilome: prophages, transposons|Defense mechanisms	COG3335|COG3415	CRISPR-Cas system	PF01710.18	Transposase					--------------MLYSLDF--R--QKVINFVENG-GMLTKVTHVFGIARAS-IYRWLSRPKLEATKVKCRLIKLDWKEL-----------------------------------------
723	GC_00000003	core_with_duplications	IMS101	20449	13	261	46	0	0.794028653	0.672462081	0.728206661	16	245	0	0.061302682			COG3335|COG3415	Transposase|CRISPR-associated protein Csa3, CARF domain (Csa3) (PDB:2WTE) (PUBMED:21093452)	X|V	Mobilome: prophages, transposons|Defense mechanisms	COG3335|COG3415	CRISPR-Cas system	PF01710.18	Transposase					--------------MPYSLDF--R--QKVINFVENG-GTITKVAHTFGIGIAS-IYRWLSRPKLSATKVKSRQIKLDWKALEKDVKPNPESLILRQI-------------------------
724	GC_00000003	core_with_duplications	IMS101	24001	13	261	46	0	0.794028653	0.672462081	0.728206661	16	245	0	0.061302682			COG3335|COG3415	Transposase|CRISPR-associated protein Csa3, CARF domain (Csa3) (PDB:2WTE) (PUBMED:21093452)	X|V	Mobilome: prophages, transposons|Defense mechanisms	COG3335|COG3415	CRISPR-Cas system	PF01710.18	Transposase					--------------------------------------MLTEAAHVFEIGRAS-IYRWLYRPRLEATKVKRRRRKLDWKELEKDVKPNP---------------------------------
725	GC_00000003	core_with_duplications	IMS101	19939	13	261	46	0	0.794028653	0.672462081	0.728206661	16	245	0	0.061302682			COG3335|COG3415	Transposase|CRISPR-associated protein Csa3, CARF domain (Csa3) (PDB:2WTE) (PUBMED:21093452)	X|V	Mobilome: prophages, transposons|Defense mechanisms	COG3335|COG3415	CRISPR-Cas system	PF01710.18	Transposase					--------------MPYSLDF--R--QKVINFVENG-GTITKAAHTFGIGIAS-IYRWLFRPKLSATKVKSRQRKLDWKELEKDVKPNP---------------------------------
726	GC_00000003	core_with_duplications	IMS101	23276	13	261	46	0	0.794028653	0.672462081	0.728206661	16	245	0	0.061302682			COG3335|COG3415	Transposase|CRISPR-associated protein Csa3, CARF domain (Csa3) (PDB:2WTE) (PUBMED:21093452)	X|V	Mobilome: prophages, transposons|Defense mechanisms	COG3335|COG3415	CRISPR-Cas system	PF01710.18	Transposase					--------------MLYSLDF--I--QKVINFVENG-SKLTEVAHVFGIGIAS-ICRWLSRSKLEATKVECRRRKLDLKELEKDVKLNP---------------------------------
728	GC_00000003	core_with_duplications	MAG_Trichodesmium_erythraeum	987	13	261	46	0	0.794028653	0.672462081	0.728206661	16	245	0	0.061302682			COG3335|COG3415	Transposase|CRISPR-associated protein Csa3, CARF domain (Csa3) (PDB:2WTE) (PUBMED:21093452)	X|V	Mobilome: prophages, transposons|Defense mechanisms	COG3335|COG3415	CRISPR-Cas system	PF01710.18	Transposase					--------------MPYSLDF--R--QKVINFVENG-GTITKAAHTFGIGIAS-IYRWLFRPKLSATKVKSRQRKLDWKELEKDVKPNPESLIVRQS-------------------------
729	GC_00000003	core_with_duplications	MAG_Trichodesmium_erythraeum	1248	13	261	46	0	0.794028653	0.672462081	0.728206661	16	245	0	0.061302682			COG3335|COG3415	Transposase|CRISPR-associated protein Csa3, CARF domain (Csa3) (PDB:2WTE) (PUBMED:21093452)	X|V	Mobilome: prophages, transposons|Defense mechanisms	COG3335|COG3415	CRISPR-Cas system	PF01710.18	Transposase					--------------MLYSLDF--I--QKVINFVENG-SKLTEVAHVFGIGMAS-ICRWLSRSKLEATKVECRRRKLDLKELEKDVKLNP---------------------------------
733	GC_00000003	core_with_duplications	MAG_Trichodesmium_thiebautii_Atlantic	36305	13	261	46	0	0.794028653	0.672462081	0.728206661	16	245	0	0.061302682			COG3335|COG3415	Transposase|CRISPR-associated protein Csa3, CARF domain (Csa3) (PDB:2WTE) (PUBMED:21093452)	X|V	Mobilome: prophages, transposons|Defense mechanisms	COG3335|COG3415	CRISPR-Cas system	PF01710.18	Transposase					--------------MEI------R---------------LLKQLVIFRIGIAS-IYRWLSPPKLEATKVKRRQIKLDWKELEKDVKQNPKSIISRQS-------------------------
734	GC_00000003	core_with_duplications	MAG_Trichodesmium_thiebautii_Atlantic	65684	13	261	46	0	0.794028653	0.672462081	0.728206661	16	245	0	0.061302682			COG3335|COG3415	Transposase|CRISPR-associated protein Csa3, CARF domain (Csa3) (PDB:2WTE) (PUBMED:21093452)	X|V	Mobilome: prophages, transposons|Defense mechanisms	COG3335|COG3415	CRISPR-Cas system	PF01710.18	Transposase					--------------MPYSLDL--R--KKVINFVENG-GTITEAAHTFWIGIAS-IYRWLSRPKLEATKVKRRQIKLDFQELEKDVKQNPKSIISRQS-------------------------
735	GC_00000003	core_with_duplications	MAG_Trichodesmium_thiebautii_Atlantic	29059	13	261	46	0	0.794028653	0.672462081	0.728206661	16	245	0	0.061302682			COG3335|COG3415	Transposase|CRISPR-associated protein Csa3, CARF domain (Csa3) (PDB:2WTE) (PUBMED:21093452)	X|V	Mobilome: prophages, transposons|Defense mechanisms	COG3335|COG3415	CRISPR-Cas system	PF01710.18	Transposase					--------------MPYSLDL--R--QKVINFVENG-CTITEADHIFGTERAS-IYKWLSRPKLEVTKVKRCQIKLDWKELQKDVKQNPKSIISRQS-------------------------
736	GC_00000003	core_with_duplications	MAG_Trichodesmium_thiebautii_Atlantic	73046	13	261	46	0	0.794028653	0.672462081	0.728206661	16	245	0	0.061302682			COG3335|COG3415	Transposase|CRISPR-associated protein Csa3, CARF domain (Csa3) (PDB:2WTE) (PUBMED:21093452)	X|V	Mobilome: prophages, transposons|Defense mechanisms	COG3335|COG3415	CRISPR-Cas system	PF01710.18	Transposase					--------------MPYSLDL--R--QKVINFVGNG-GTITEVGHTFGIGRAS-IYRWLSRPKLSATKVKSRRIKLDWKELEKDVKQNPESSIVRQS-------------------------
737	GC_00000003	core_with_duplications	MAG_Trichodesmium_thiebautii_Atlantic	43653	13	261	46	0	0.794028653	0.672462081	0.728206661	16	245	0	0.061302682			COG3335|COG3415	Transposase|CRISPR-associated protein Csa3, CARF domain (Csa3) (PDB:2WTE) (PUBMED:21093452)	X|V	Mobilome: prophages, transposons|Defense mechanisms	COG3335|COG3415	CRISPR-Cas system	PF01710.18	Transposase					--------------MAYSLDL--R--QKVINFVENG-GTITKVAHTFGIGRAS-IYRWLSRPKLSATKVKSRQRKLDWKELEKDVKQNPESRVVRQS-------------------------
739	GC_00000003	core_with_duplications	MAG_Trichodesmium_thiebautii_Atlantic	29052	13	261	46	0	0.794028653	0.672462081	0.728206661	16	245	0	0.061302682			COG3335|COG3415	Transposase|CRISPR-associated protein Csa3, CARF domain (Csa3) (PDB:2WTE) (PUBMED:21093452)	X|V	Mobilome: prophages, transposons|Defense mechanisms	COG3335|COG3415	CRISPR-Cas system	PF01710.18	Transposase					--------------MPYSLDL--R--QKVINFVENG-GTITKVDHTFGIERAS-IYRWLSGPKLSATKVKSRQIKLDWEELEKDVKQNPESRVVRQS-------------------------
740	GC_00000003	core_with_duplications	MAG_Trichodesmium_thiebautii_Atlantic	1432	13	261	46	0	0.794028653	0.672462081	0.728206661	16	245	0	0.061302682			COG3335|COG3415	Transposase|CRISPR-associated protein Csa3, CARF domain (Csa3) (PDB:2WTE) (PUBMED:21093452)	X|V	Mobilome: prophages, transposons|Defense mechanisms	COG3335|COG3415	CRISPR-Cas system	PF01710.18	Transposase					--------------MPYGLDL--I--QKVINFVENG-GTITGGAHTFWIERAS-IYRWLSRPKLSASKVKSRRRKLDWKELEKDVKQNPESIIVRQS-------------------------
741	GC_00000003	core_with_duplications	MAG_Trichodesmium_thiebautii_Atlantic	16464	13	261	46	0	0.794028653	0.672462081	0.728206661	16	245	0	0.061302682			COG3335|COG3415	Transposase|CRISPR-associated protein Csa3, CARF domain (Csa3) (PDB:2WTE) (PUBMED:21093452)	X|V	Mobilome: prophages, transposons|Defense mechanisms	COG3335|COG3415	CRISPR-Cas system	PF01710.18	Transposase					--------------MPYSLDF--K--KKVINFVENG-GMLTKAAHIFGIGRAS-IYRWLSRLTLSATKVKSRQRKLDWKELEKDVKQNPESRVVRQSQKNWS--------------------
742	GC_00000003	core_with_duplications	MAG_Trichodesmium_thiebautii_Atlantic	72970	13	261	46	0	0.794028653	0.672462081	0.728206661	16	245	0	0.061302682			COG3335|COG3415	Transposase|CRISPR-associated protein Csa3, CARF domain (Csa3) (PDB:2WTE) (PUBMED:21093452)	X|V	Mobilome: prophages, transposons|Defense mechanisms	COG3335|COG3415	CRISPR-Cas system	PF01710.18	Transposase					--------------MPYSSDF--R--QKVINFVENG-GTITKAAHIFGIRRAS-IYRWLSRPTLEATKVKSCQRKLDWKELEKDVKQNPESSIVRQS-------------------------
743	GC_00000003	core_with_duplications	MAG_Trichodesmium_thiebautii_Atlantic	1512	13	261	46	0	0.794028653	0.672462081	0.728206661	16	245	0	0.061302682			COG3335|COG3415	Transposase|CRISPR-associated protein Csa3, CARF domain (Csa3) (PDB:2WTE) (PUBMED:21093452)	X|V	Mobilome: prophages, transposons|Defense mechanisms	COG3335|COG3415	CRISPR-Cas system	PF01710.18	Transposase					--MSIIKSSQLETILNYALQF--RLKKKVINFVEKG-GTITEEAHTFGIGIAS-IYRWLSRPKLEATKVKNRRRKLDWKEL-----------------------------------------
745	GC_00000003	core_with_duplications	MAG_Trichodesmium_thiebautii_Atlantic	66069	13	261	46	0	0.794028653	0.672462081	0.728206661	16	245	0	0.061302682			COG3335|COG3415	Transposase|CRISPR-associated protein Csa3, CARF domain (Csa3) (PDB:2WTE) (PUBMED:21093452)	X|V	Mobilome: prophages, transposons|Defense mechanisms	COG3335|COG3415	CRISPR-Cas system	PF01710.18	Transposase					--------------MPYSLDL--R--QKVINLVENG-GTITEAAHTFGIGRAS-IYR-----------------------------------------------------------------
750	GC_00000003	core_with_duplications	MAG_Trichodesmium_thiebautii_Atlantic	43606	13	261	46	0	0.794028653	0.672462081	0.728206661	16	245	0	0.061302682			COG3335|COG3415	Transposase|CRISPR-associated protein Csa3, CARF domain (Csa3) (PDB:2WTE) (PUBMED:21093452)	X|V	Mobilome: prophages, transposons|Defense mechanisms	COG3335|COG3415	CRISPR-Cas system	PF01710.18	Transposase					--------------MPYSLDF--R--QKVINFVENG-GTITKSAHTFGRGRAS-IYRWLSSLKFSATKVKNRQRKLDWKKSE----------------------------------------
751	GC_00000003	core_with_duplications	MAG_Trichodesmium_thiebautii_Atlantic	9077	13	261	46	0	0.794028653	0.672462081	0.728206661	16	245	0	0.061302682			COG3335|COG3415	Transposase|CRISPR-associated protein Csa3, CARF domain (Csa3) (PDB:2WTE) (PUBMED:21093452)	X|V	Mobilome: prophages, transposons|Defense mechanisms	COG3335|COG3415	CRISPR-Cas system	PF01710.18	Transposase					--------------MTYSLDF--R--QKVTKFVGNG-GTITKAAHTFGRGRAS-IYRCLSRPKLSATKVKSSQRKLDWKELEKDVKQNPDSRVFRQV-------------------------
754	GC_00000003	core_with_duplications	MAG_Trichodesmium_thiebautii_Indian	66349	13	261	46	0	0.794028653	0.672462081	0.728206661	16	245	0	0.061302682			COG3335|COG3415	Transposase|CRISPR-associated protein Csa3, CARF domain (Csa3) (PDB:2WTE) (PUBMED:21093452)	X|V	Mobilome: prophages, transposons|Defense mechanisms	COG3335|COG3415	CRISPR-Cas system	PF01710.18	Transposase					--------------MPYSLDL--K--QRVIDLVEDG-CISTEGANIFGIGRAS-IYGWLSRSKLEATKVKRRQKKLDWKELEKDVKQNPESIISRQS-------------------------
756	GC_00000003	core_with_duplications	MAG_Trichodesmium_thiebautii_Indian	58778	13	261	46	0	0.794028653	0.672462081	0.728206661	16	245	0	0.061302682			COG3335|COG3415	Transposase|CRISPR-associated protein Csa3, CARF domain (Csa3) (PDB:2WTE) (PUBMED:21093452)	X|V	Mobilome: prophages, transposons|Defense mechanisms	COG3335|COG3415	CRISPR-Cas system	PF01710.18	Transposase					--------------MPYSLDF--R--QKVINFVENG-GTITKAAHTCGIGKAS-IYRWLSPPKLSATKVKSRQRKLDWKELEKDVKQKPESIIVRQS-------------------------
757	GC_00000003	core_with_duplications	MAG_Trichodesmium_thiebautii_Indian	51386	13	261	46	0	0.794028653	0.672462081	0.728206661	16	245	0	0.061302682			COG3335|COG3415	Transposase|CRISPR-associated protein Csa3, CARF domain (Csa3) (PDB:2WTE) (PUBMED:21093452)	X|V	Mobilome: prophages, transposons|Defense mechanisms	COG3335|COG3415	CRISPR-Cas system	PF01710.18	Transposase					--------------MLYSLDL--R--QKVINFVGNG-GMITEAARTFGIGRAS-IYRWLSRPKLSATKVKSRRRKLDWKELEKDVKQNPESIIGRQS-------------------------
758	GC_00000003	core_with_duplications	MAG_Trichodesmium_thiebautii_Indian	9530	13	261	46	0	0.794028653	0.672462081	0.728206661	16	245	0	0.061302682			COG3335|COG3415	Transposase|CRISPR-associated protein Csa3, CARF domain (Csa3) (PDB:2WTE) (PUBMED:21093452)	X|V	Mobilome: prophages, transposons|Defense mechanisms	COG3335|COG3415	CRISPR-Cas system	PF01710.18	Transposase					--------------MLYILDL--R--QKVINFVKNG-VTITKAAHTFGRGRAS-IYRWLSRQKLEATKVKNRRIKLDWTELEKDVKQNPESIIGRQS-------------------------
759	GC_00000003	core_with_duplications	MAG_Trichodesmium_thiebautii_Indian	66493	13	261	46	0	0.794028653	0.672462081	0.728206661	16	245	0	0.061302682			COG3335|COG3415	Transposase|CRISPR-associated protein Csa3, CARF domain (Csa3) (PDB:2WTE) (PUBMED:21093452)	X|V	Mobilome: prophages, transposons|Defense mechanisms	COG3335|COG3415	CRISPR-Cas system	PF01710.18	Transposase					--------------MPDSLDF--R--KKVINFVKDG-GTITKSAHTFGIGIAS-IYRWLSRPKLSATKVKSRQRKLDWKALEKDVKPNPESLILRQI-------------------------
762	GC_00000003	core_with_duplications	MAG_Trichodesmium_thiebautii_Indian	9502	13	261	46	0	0.794028653	0.672462081	0.728206661	16	245	0	0.061302682			COG3335|COG3415	Transposase|CRISPR-associated protein Csa3, CARF domain (Csa3) (PDB:2WTE) (PUBMED:21093452)	X|V	Mobilome: prophages, transposons|Defense mechanisms	COG3335|COG3415	CRISPR-Cas system	PF01710.18	Transposase					--------------MPYSLDL--R--QKVINFVENG-GTITGGAHTFWIERAS-IYRWLSRPKLSASKVKSRRRKLDWKESEKDVKQNPESIIVRQS-------------------------
764	GC_00000003	core_with_duplications	MAG_Trichodesmium_thiebautii_Indian	44375	13	261	46	0	0.794028653	0.672462081	0.728206661	16	245	0	0.061302682			COG3335|COG3415	Transposase|CRISPR-associated protein Csa3, CARF domain (Csa3) (PDB:2WTE) (PUBMED:21093452)	X|V	Mobilome: prophages, transposons|Defense mechanisms	COG3335|COG3415	CRISPR-Cas system	PF01710.18	Transposase					--------------MPYSLGF--R--KKVINFLENG-VTITKAAHTFGIAIAS-IYRWLSRPKLSVTKVKIRQRKLDWKELEKDVKQNSQSKKI----------------------------
766	GC_00000003	core_with_duplications	MAG_Trichodesmium_thiebautii_Indian	9592	13	261	46	0	0.794028653	0.672462081	0.728206661	16	245	0	0.061302682			COG3335|COG3415	Transposase|CRISPR-associated protein Csa3, CARF domain (Csa3) (PDB:2WTE) (PUBMED:21093452)	X|V	Mobilome: prophages, transposons|Defense mechanisms	COG3335|COG3415	CRISPR-Cas system	PF01710.18	Transposase					--------------MPYSLDF--R--QKVINFVENG-GTITKAAHTFGIGIAS-IYRWLSRQKLSATKVKNRQRKLDWKEL-----------------------------------------
768	GC_00000003	core_with_duplications	MAG_Trichodesmium_thiebautii_Indian	16805	13	261	46	0	0.794028653	0.672462081	0.728206661	16	245	0	0.061302682			COG3335|COG3415	Transposase|CRISPR-associated protein Csa3, CARF domain (Csa3) (PDB:2WTE) (PUBMED:21093452)	X|V	Mobilome: prophages, transposons|Defense mechanisms	COG3335|COG3415	CRISPR-Cas system	PF01710.18	Transposase					--------------MPYSLDF--R--KKVINFVENG-GMLTKAAHTFGIGRAS-IYRWLSRPTLEATKVKI---------------------------------------------------
774	GC_00000003	core_with_duplications	MAG_Trichodesmium_thiebautii_Indian	29556	13	261	46	0	0.794028653	0.672462081	0.728206661	16	245	0	0.061302682			COG3335|COG3415	Transposase|CRISPR-associated protein Csa3, CARF domain (Csa3) (PDB:2WTE) (PUBMED:21093452)	X|V	Mobilome: prophages, transposons|Defense mechanisms	COG3335|COG3415	CRISPR-Cas system	PF01710.18	Transposase					--------------MPYSLDL--R--RKVTNFVENG-GTITEADNIFGIGIAS-IYR-----------------------------------------------------------------
775	GC_00000003	core_with_duplications	MAG_Trichodesmium_thiebautii_Indian	66306	13	261	46	0	0.794028653	0.672462081	0.728206661	16	245	0	0.061302682			COG3335|COG3415	Transposase|CRISPR-associated protein Csa3, CARF domain (Csa3) (PDB:2WTE) (PUBMED:21093452)	X|V	Mobilome: prophages, transposons|Defense mechanisms	COG3335|COG3415	CRISPR-Cas system	PF01710.18	Transposase					--------------MPYSLDL--R--QKVINFVGNG-GTITEAAHIFGIARAS-IY------------------------------------------------------------------
777	GC_00000003	core_with_duplications	MAG_Trichodesmium_thiebautii_Indian	9709	13	261	46	0	0.794028653	0.672462081	0.728206661	16	245	0	0.061302682			COG3335|COG3415	Transposase|CRISPR-associated protein Csa3, CARF domain (Csa3) (PDB:2WTE) (PUBMED:21093452)	X|V	Mobilome: prophages, transposons|Defense mechanisms	COG3335|COG3415	CRISPR-Cas system	PF01710.18	Transposase					--------------MSYSLDF--R--QKVINFVENG-GTITKAAHTFGIGRAS-IYRWLSRPKLSATKVKSRQR------------------------------------------------
778	GC_00000003	core_with_duplications	MAG_Trichodesmium_thiebautii_Indian	43967	13	261	46	0	0.794028653	0.672462081	0.728206661	16	245	0	0.061302682			COG3335|COG3415	Transposase|CRISPR-associated protein Csa3, CARF domain (Csa3) (PDB:2WTE) (PUBMED:21093452)	X|V	Mobilome: prophages, transposons|Defense mechanisms	COG3335|COG3415	CRISPR-Cas system	PF01710.18	Transposase					--------------MPYSLDF--K--QKVINFVENG-GTITKAAHTFGIGRAS-IYRWLSRPKLSATKVKTRQRKLDWKEL-----------------------------------------
783	GC_00000003	core_with_duplications	St11_bin5	70399	13	261	46	0	0.794028653	0.672462081	0.728206661	16	245	0	0.061302682			COG3335|COG3415	Transposase|CRISPR-associated protein Csa3, CARF domain (Csa3) (PDB:2WTE) (PUBMED:21093452)	X|V	Mobilome: prophages, transposons|Defense mechanisms	COG3335|COG3415	CRISPR-Cas system	PF01710.18	Transposase					--------------------------------------MLTEAAHVFEIGRAS-IYRWLYRPRLEATKVKRRRRKLDWKELEKDVKPNP---------------------------------
784	GC_00000003	core_with_duplications	St11_bin5	55942	13	261	46	0	0.794028653	0.672462081	0.728206661	16	245	0	0.061302682			COG3335|COG3415	Transposase|CRISPR-associated protein Csa3, CARF domain (Csa3) (PDB:2WTE) (PUBMED:21093452)	X|V	Mobilome: prophages, transposons|Defense mechanisms	COG3335|COG3415	CRISPR-Cas system	PF01710.18	Transposase					--------------MSYSLDL--K--QKVINFVENG-GTITKLANTFGIGIAS-IYRWLSRLKISATKVKSRQIKLDWKELEKDVKPNPEFKLAYKAKKNWR--------------------
785	GC_00000003	core_with_duplications	St11_bin5	63541	13	261	46	0	0.794028653	0.672462081	0.728206661	16	245	0	0.061302682			COG3335|COG3415	Transposase|CRISPR-associated protein Csa3, CARF domain (Csa3) (PDB:2WTE) (PUBMED:21093452)	X|V	Mobilome: prophages, transposons|Defense mechanisms	COG3335|COG3415	CRISPR-Cas system	PF01710.18	Transposase					--------------MPYSLDF--R--QKVINFVENG-GTITKAAHTFGIGIAS-IYRWLFRPKLSATKVKSRQRKLDWKELEK---------------------------------------
786	GC_00000003	core_with_duplications	St11_bin5	63628	13	261	46	0	0.794028653	0.672462081	0.728206661	16	245	0	0.061302682			COG3335|COG3415	Transposase|CRISPR-associated protein Csa3, CARF domain (Csa3) (PDB:2WTE) (PUBMED:21093452)	X|V	Mobilome: prophages, transposons|Defense mechanisms	COG3335|COG3415	CRISPR-Cas system	PF01710.18	Transposase					--------------MLYSLDF--I--QKVINFVENG-SKLTEVAHVFGIGMAS-ICRWLSRSKLEATKVECRRRKLDLKELEKDVKLNP---------------------------------
787	GC_00000003	core_with_duplications	St11_bin5	14170	13	261	46	0	0.794028653	0.672462081	0.728206661	16	245	0	0.061302682			COG3335|COG3415	Transposase|CRISPR-associated protein Csa3, CARF domain (Csa3) (PDB:2WTE) (PUBMED:21093452)	X|V	Mobilome: prophages, transposons|Defense mechanisms	COG3335|COG3415	CRISPR-Cas system	PF01710.18	Transposase					--------------MSYSLDF--R--QKVINFVENG-GMITKAAHTFGIGIAS-IYRWLSRPKLSATKVKVVKEN-----------------------------------------------
789	GC_00000003	core_with_duplications	St16_bin2_Tuft	68898	13	261	46	0	0.794028653	0.672462081	0.728206661	16	245	0	0.061302682			COG3335|COG3415	Transposase|CRISPR-associated protein Csa3, CARF domain (Csa3) (PDB:2WTE) (PUBMED:21093452)	X|V	Mobilome: prophages, transposons|Defense mechanisms	COG3335|COG3415	CRISPR-Cas system	PF01710.18	Transposase					--------------MEI------R---------------LLKQLVIFRIGIAS-IYRWLSPPKLEATKVKRRQIKLDWKELEKDVKQNPKSIISRQS-------------------------
790	GC_00000003	core_with_duplications	St16_bin2_Tuft	69313	13	261	46	0	0.794028653	0.672462081	0.728206661	16	245	0	0.061302682			COG3335|COG3415	Transposase|CRISPR-associated protein Csa3, CARF domain (Csa3) (PDB:2WTE) (PUBMED:21093452)	X|V	Mobilome: prophages, transposons|Defense mechanisms	COG3335|COG3415	CRISPR-Cas system	PF01710.18	Transposase					--------------MPYSLDF--I--KKVINFVENG-GTITKAAHTFGIGISS-IYRWLSRPTLEATKVKSRQRKLDWKELEKDVKQNPESSIVRQS-------------------------
792	GC_00000003	core_with_duplications	St16_bin2_Tuft	76462	13	261	46	0	0.794028653	0.672462081	0.728206661	16	245	0	0.061302682			COG3335|COG3415	Transposase|CRISPR-associated protein Csa3, CARF domain (Csa3) (PDB:2WTE) (PUBMED:21093452)	X|V	Mobilome: prophages, transposons|Defense mechanisms	COG3335|COG3415	CRISPR-Cas system	PF01710.18	Transposase					--------------MPYSLDF--R--QKVINFIENS-GTITKAAHTFGIGIAS-IYRWLSRPKLSATKVKSRQRKLDWKELEKDVKQNPELSIVRQS-------------------------
793	GC_00000003	core_with_duplications	St16_bin2_Tuft	12432	13	261	46	0	0.794028653	0.672462081	0.728206661	16	245	0	0.061302682			COG3335|COG3415	Transposase|CRISPR-associated protein Csa3, CARF domain (Csa3) (PDB:2WTE) (PUBMED:21093452)	X|V	Mobilome: prophages, transposons|Defense mechanisms	COG3335|COG3415	CRISPR-Cas system	PF01710.18	Transposase					--------------MPYSLDF--R--QKVINFVENR-GTITKVAHTFGRGIAS-IYRWLSRPKLSATKVKSRQRKLDWKELEKDVKQNPESSIVRQS-------------------------
795	GC_00000003	core_with_duplications	St16_bin2_Tuft	76283	13	261	46	0	0.794028653	0.672462081	0.728206661	16	245	0	0.061302682			COG3335|COG3415	Transposase|CRISPR-associated protein Csa3, CARF domain (Csa3) (PDB:2WTE) (PUBMED:21093452)	X|V	Mobilome: prophages, transposons|Defense mechanisms	COG3335|COG3415	CRISPR-Cas system	PF01710.18	Transposase					--MSIIKLSQLETILNYALQF--RLQTKSNKFCRKW-RYNYKAAHTFGIGRAS-IYRWLSRPKLSATKVKIRQRKLDWKELEKDVKQNPESSIVRQS-------------------------
796	GC_00000003	core_with_duplications	St16_bin2_Tuft	32434	13	261	46	0	0.794028653	0.672462081	0.728206661	16	245	0	0.061302682			COG3335|COG3415	Transposase|CRISPR-associated protein Csa3, CARF domain (Csa3) (PDB:2WTE) (PUBMED:21093452)	X|V	Mobilome: prophages, transposons|Defense mechanisms	COG3335|COG3415	CRISPR-Cas system	PF01710.18	Transposase					--MSIIKLSQLETILNYALQF--RLQKKVINFVENG-ATITKAAHTFGIGRAS-IYRWLSRPKLSATKVKSRQRKLDWKELEKDVKQNPESRVVRQS-------------------------
798	GC_00000003	core_with_duplications	St16_bin2_Tuft	47020	13	261	46	0	0.794028653	0.672462081	0.728206661	16	245	0	0.061302682			COG3335|COG3415	Transposase|CRISPR-associated protein Csa3, CARF domain (Csa3) (PDB:2WTE) (PUBMED:21093452)	X|V	Mobilome: prophages, transposons|Defense mechanisms	COG3335|COG3415	CRISPR-Cas system	PF01710.18	Transposase					--------------MPYIFDF--R--QKVIIFVENG-GMITEAAHIFGRGRAS-IYRWLSRPKLSATKVKLRQRKLDWKELKKDVKQNQESIISRQS-------------------------
799	GC_00000003	core_with_duplications	St16_bin2_Tuft	5307	13	261	46	0	0.794028653	0.672462081	0.728206661	16	245	0	0.061302682			COG3335|COG3415	Transposase|CRISPR-associated protein Csa3, CARF domain (Csa3) (PDB:2WTE) (PUBMED:21093452)	X|V	Mobilome: prophages, transposons|Defense mechanisms	COG3335|COG3415	CRISPR-Cas system	PF01710.18	Transposase					------------------------------NFVENG-GRITKAAYTFGIGRAS-IYRWLSRQKLSATKVKSRQRKLDWKELEKDVKQNPESRVVRQS-------------------------
800	GC_00000003	core_with_duplications	St16_bin2_Tuft	76269	13	261	46	0	0.794028653	0.672462081	0.728206661	16	245	0	0.061302682			COG3335|COG3415	Transposase|CRISPR-associated protein Csa3, CARF domain (Csa3) (PDB:2WTE) (PUBMED:21093452)	X|V	Mobilome: prophages, transposons|Defense mechanisms	COG3335|COG3415	CRISPR-Cas system	PF01710.18	Transposase					--------------MTYSLDF--R--QKVINFVENG-RTITKAAHTFGIGRAS-IYRCLSRPKLSATKVKSRQRKLDWKELEKDVKQNPESRVVRQS-------------------------
801	GC_00000003	core_with_duplications	St16_bin2_Tuft	12343	13	261	46	0	0.794028653	0.672462081	0.728206661	16	245	0	0.061302682			COG3335|COG3415	Transposase|CRISPR-associated protein Csa3, CARF domain (Csa3) (PDB:2WTE) (PUBMED:21093452)	X|V	Mobilome: prophages, transposons|Defense mechanisms	COG3335|COG3415	CRISPR-Cas system	PF01710.18	Transposase					--------------MPYSLDL--R--QKVINFVENG-GTITKAAHIFGIGRAS-IYRWLSCPKLSATKVKSRQRKLDGKELEKDVKHNPESSVVRQS-------------------------
802	GC_00000003	core_with_duplications	St16_bin2_Tuft	5266	13	261	46	0	0.794028653	0.672462081	0.728206661	16	245	0	0.061302682			COG3335|COG3415	Transposase|CRISPR-associated protein Csa3, CARF domain (Csa3) (PDB:2WTE) (PUBMED:21093452)	X|V	Mobilome: prophages, transposons|Defense mechanisms	COG3335|COG3415	CRISPR-Cas system	PF01710.18	Transposase					--------------MPYSLDF--R--QKVINFVENG-GTITKAAHTFGRERTS-IYRWLSRPKLSATKVKSRQRKLDWKELEKDVKQNPESRVVRQS-------------------------
803	GC_00000003	core_with_duplications	St16_bin2_Tuft	4934	13	261	46	0	0.794028653	0.672462081	0.728206661	16	245	0	0.061302682			COG3335|COG3415	Transposase|CRISPR-associated protein Csa3, CARF domain (Csa3) (PDB:2WTE) (PUBMED:21093452)	X|V	Mobilome: prophages, transposons|Defense mechanisms	COG3335|COG3415	CRISPR-Cas system	PF01710.18	Transposase					--------------MPYSLDF--R--KKVINFVENG-GTITKAAHTFGIGIAS-IYRWLSRPKFSATKVKSCQRKLDWKELEKYVKQNPESSVVRQR-------------------------
804	GC_00000003	core_with_duplications	St16_bin2_Tuft	5118	13	261	46	0	0.794028653	0.672462081	0.728206661	16	245	0	0.061302682			COG3335|COG3415	Transposase|CRISPR-associated protein Csa3, CARF domain (Csa3) (PDB:2WTE) (PUBMED:21093452)	X|V	Mobilome: prophages, transposons|Defense mechanisms	COG3335|COG3415	CRISPR-Cas system	PF01710.18	Transposase					--------------MSYSLDL--R--QKVINFVENG-GTIAKAAHTFGIGRAS-IYRWLSLTTLSATKVKIRQRKLDWKELEKDVKQNPESRVVRQS-------------------------
806	GC_00000003	core_with_duplications	St16_bin2_Tuft	25191	13	261	46	0	0.794028653	0.672462081	0.728206661	16	245	0	0.061302682			COG3335|COG3415	Transposase|CRISPR-associated protein Csa3, CARF domain (Csa3) (PDB:2WTE) (PUBMED:21093452)	X|V	Mobilome: prophages, transposons|Defense mechanisms	COG3335|COG3415	CRISPR-Cas system	PF01710.18	Transposase					--------------MPYSLDF--R--QKVINFVENG-GTITKAAHTFGIGRAS-IYTWLSRPKLSASKVKSCRRKLDWKESEKDVKQNPESIIVRQS-------------------------
807	GC_00000003	core_with_duplications	St16_bin2_Tuft	39895	13	261	46	0	0.794028653	0.672462081	0.728206661	16	245	0	0.061302682			COG3335|COG3415	Transposase|CRISPR-associated protein Csa3, CARF domain (Csa3) (PDB:2WTE) (PUBMED:21093452)	X|V	Mobilome: prophages, transposons|Defense mechanisms	COG3335|COG3415	CRISPR-Cas system	PF01710.18	Transposase					--------------MPYSLDF--R--QKVINFVENG-GTLTKVAHTFGIGRAS-IYRWLSRPKLSATKVKSRQRKLDWKELEKDVK------------------------------------
808	GC_00000003	core_with_duplications	St16_bin2_Tuft	46964	13	261	46	0	0.794028653	0.672462081	0.728206661	16	245	0	0.061302682			COG3335|COG3415	Transposase|CRISPR-associated protein Csa3, CARF domain (Csa3) (PDB:2WTE) (PUBMED:21093452)	X|V	Mobilome: prophages, transposons|Defense mechanisms	COG3335|COG3415	CRISPR-Cas system	PF01710.18	Transposase					--------------------------------------MLTKAAYTFGIGRGS-IYRWLSRPKLEATKVKSHRRKLDWKEL-----------------------------------------
810	GC_00000003	core_with_duplications	St16_bin2_Tuft	69339	13	261	46	0	0.794028653	0.672462081	0.728206661	16	245	0	0.061302682			COG3335|COG3415	Transposase|CRISPR-associated protein Csa3, CARF domain (Csa3) (PDB:2WTE) (PUBMED:21093452)	X|V	Mobilome: prophages, transposons|Defense mechanisms	COG3335|COG3415	CRISPR-Cas system	PF01710.18	Transposase					--------------MPYSLDL--R--QKVINFVENG-GTITKVDHTFGIERAS-IYRWLSGPKLSATKVKSRQRKLDWKELEKDVKQNPESSIFRQN-------------------------
811	GC_00000003	core_with_duplications	St16_bin2_Tuft	25463	13	261	46	0	0.794028653	0.672462081	0.728206661	16	245	0	0.061302682			COG3335|COG3415	Transposase|CRISPR-associated protein Csa3, CARF domain (Csa3) (PDB:2WTE) (PUBMED:21093452)	X|V	Mobilome: prophages, transposons|Defense mechanisms	COG3335|COG3415	CRISPR-Cas system	PF01710.18	Transposase					--------------MPYSLDF--R--QKIINFVENG-GTITKAAHIFGIGRAS-IYRWLSRPRLSATKVKSRQRKLD---------------------------------------------
812	GC_00000003	core_with_duplications	St16_bin2_Tuft	76365	13	261	46	0	0.794028653	0.672462081	0.728206661	16	245	0	0.061302682			COG3335|COG3415	Transposase|CRISPR-associated protein Csa3, CARF domain (Csa3) (PDB:2WTE) (PUBMED:21093452)	X|V	Mobilome: prophages, transposons|Defense mechanisms	COG3335|COG3415	CRISPR-Cas system	PF01710.18	Transposase					--MSIIKSSQLETILNYALQF--RLNTKSNKFCRNG-GTITKGAHTFGIGRAW-IYRWLSRSKLSATKVKSRQRKLDWKELEKDVKQNPYSSIVRHS-------------------------
813	GC_00000003	core_with_duplications	St16_bin2_Tuft	32647	13	261	46	0	0.794028653	0.672462081	0.728206661	16	245	0	0.061302682			COG3335|COG3415	Transposase|CRISPR-associated protein Csa3, CARF domain (Csa3) (PDB:2WTE) (PUBMED:21093452)	X|V	Mobilome: prophages, transposons|Defense mechanisms	COG3335|COG3415	CRISPR-Cas system	PF01710.18	Transposase					--------------MPYSFDL--R--QKVISFVING-GMIAEEVHIFGRGIAS-IYRCLSRPKLEATKVKIRGRKSDWKEL-----------------------------------------
814	GC_00000003	core_with_duplications	St16_bin2_Tuft	47122	13	261	46	0	0.794028653	0.672462081	0.728206661	16	245	0	0.061302682			COG3335|COG3415	Transposase|CRISPR-associated protein Csa3, CARF domain (Csa3) (PDB:2WTE) (PUBMED:21093452)	X|V	Mobilome: prophages, transposons|Defense mechanisms	COG3335|COG3415	CRISPR-Cas system	PF01710.18	Transposase					--MSIIELSQLETILNYALQF--RLKKKVINFVEND-GTITEAAHTFGIGIAS-IYKCLSRPKLSATKVKIRQIKLDWKEL-----------------------------------------
815	GC_00000003	core_with_duplications	St16_bin2_Tuft	25360	13	261	46	0	0.794028653	0.672462081	0.728206661	16	245	0	0.061302682			COG3335|COG3415	Transposase|CRISPR-associated protein Csa3, CARF domain (Csa3) (PDB:2WTE) (PUBMED:21093452)	X|V	Mobilome: prophages, transposons|Defense mechanisms	COG3335|COG3415	CRISPR-Cas system	PF01710.18	Transposase					--------------MPYSLDL--R--QKVTNFVENG-GTITEADHIFGIGRAS-IYRWLSRPKLNVVKENLIGKN-----------------------------------------------
820	GC_00000003	core_with_duplications	St16_bin4_tuft	33332	13	261	46	0	0.794028653	0.672462081	0.728206661	16	245	0	0.061302682			COG3335|COG3415	Transposase|CRISPR-associated protein Csa3, CARF domain (Csa3) (PDB:2WTE) (PUBMED:21093452)	X|V	Mobilome: prophages, transposons|Defense mechanisms	COG3335|COG3415	CRISPR-Cas system	PF01710.18	Transposase					--------------MPYILDL--I--QRVIDLLKDG-GMITEAAHIFGIGRAS-IYGWLSRSKLEATKVKRRQRKLDWKELEKDVKQNPESIISRQS-------------------------
821	GC_00000003	core_with_duplications	St16_bin4_tuft	6293	13	261	46	0	0.794028653	0.672462081	0.728206661	16	245	0	0.061302682			COG3335|COG3415	Transposase|CRISPR-associated protein Csa3, CARF domain (Csa3) (PDB:2WTE) (PUBMED:21093452)	X|V	Mobilome: prophages, transposons|Defense mechanisms	COG3335|COG3415	CRISPR-Cas system	PF01710.18	Transposase					--------------MPYSLDF--R--QKVINFVENG-CALTEAAHVFGIGRAS-IYRWLSRPKLEATKVKRRRRKLDWKELE----------------------------------------
822	GC_00000003	core_with_duplications	St16_bin4_tuft	13613	13	261	46	0	0.794028653	0.672462081	0.728206661	16	245	0	0.061302682			COG3335|COG3415	Transposase|CRISPR-associated protein Csa3, CARF domain (Csa3) (PDB:2WTE) (PUBMED:21093452)	X|V	Mobilome: prophages, transposons|Defense mechanisms	COG3335|COG3415	CRISPR-Cas system	PF01710.18	Transposase					--------------MLYSLDF--I--QKVINFVENG-SKLTEVAHVFGIGIAS-ICRWLSRSKLEATKVECRRRKLDLKELEKDVKLNP---------------------------------
825	GC_00000003	core_with_duplications	St16_bin4_tuft	63213	13	261	46	0	0.794028653	0.672462081	0.728206661	16	245	0	0.061302682			COG3335|COG3415	Transposase|CRISPR-associated protein Csa3, CARF domain (Csa3) (PDB:2WTE) (PUBMED:21093452)	X|V	Mobilome: prophages, transposons|Defense mechanisms	COG3335|COG3415	CRISPR-Cas system	PF01710.18	Transposase					--------------MPYSLDL--R--KKVINFVENV-GMLTEAAHIFGIGRAS-IYRWLSPPKLEDAKVKVVK-------------------------------------------------
830	GC_00000003	core_with_duplications	St18_bin1	31917	13	261	46	0	0.794028653	0.672462081	0.728206661	16	245	0	0.061302682			COG3335|COG3415	Transposase|CRISPR-associated protein Csa3, CARF domain (Csa3) (PDB:2WTE) (PUBMED:21093452)	X|V	Mobilome: prophages, transposons|Defense mechanisms	COG3335|COG3415	CRISPR-Cas system	PF01710.18	Transposase					------------------MEI--R---------------LLKQLVIFRIGIAS-IYRWLSPPKLEATKVKRRQIKLDWKELEKDVKQNPKSIISRQS-------------------------
831	GC_00000003	core_with_duplications	St18_bin1	32162	13	261	46	0	0.794028653	0.672462081	0.728206661	16	245	0	0.061302682			COG3335|COG3415	Transposase|CRISPR-associated protein Csa3, CARF domain (Csa3) (PDB:2WTE) (PUBMED:21093452)	X|V	Mobilome: prophages, transposons|Defense mechanisms	COG3335|COG3415	CRISPR-Cas system	PF01710.18	Transposase					--------------MPYSLDL--R--KKVINFVENG-GTITEAAHTFWIGIAS-IYRWLSRPKLEATKVKRRQIKLDFQELEKDVKQNPKSIISRQS-------------------------
832	GC_00000003	core_with_duplications	St18_bin1	68572	13	261	46	0	0.794028653	0.672462081	0.728206661	16	245	0	0.061302682			COG3335|COG3415	Transposase|CRISPR-associated protein Csa3, CARF domain (Csa3) (PDB:2WTE) (PUBMED:21093452)	X|V	Mobilome: prophages, transposons|Defense mechanisms	COG3335|COG3415	CRISPR-Cas system	PF01710.18	Transposase					--------------MPYILDL--I--QRVIDLLKDG-GMITEAAHIFGIGRAS-IYGWLSRSKLEATKVKRRQRKLDWKELEKDVKQNPESIISRQS-------------------------
833	GC_00000003	core_with_duplications	St18_bin1	24668	13	261	46	0	0.794028653	0.672462081	0.728206661	16	245	0	0.061302682			COG3335|COG3415	Transposase|CRISPR-associated protein Csa3, CARF domain (Csa3) (PDB:2WTE) (PUBMED:21093452)	X|V	Mobilome: prophages, transposons|Defense mechanisms	COG3335|COG3415	CRISPR-Cas system	PF01710.18	Transposase					--------------MPYSLDF--R--QKLINFVENG-GTITKAAHTFGIGIAS-IYRWLSRPKLSATKAKSRQRKLDWKELEKDVKQNPESIIVRQS-------------------------
834	GC_00000003	core_with_duplications	St18_bin1	68399	13	261	46	0	0.794028653	0.672462081	0.728206661	16	245	0	0.061302682			COG3335|COG3415	Transposase|CRISPR-associated protein Csa3, CARF domain (Csa3) (PDB:2WTE) (PUBMED:21093452)	X|V	Mobilome: prophages, transposons|Defense mechanisms	COG3335|COG3415	CRISPR-Cas system	PF01710.18	Transposase					--------------MPYSLDL--R--QKVINFVENG-CTITEADHIFGTERAS-IYKWLSRPKLEVTKVKRCQIKLDWKELQKDVKQNPKSIISRQS-------------------------
836	GC_00000003	core_with_duplications	St18_bin1	68745	13	261	46	0	0.794028653	0.672462081	0.728206661	16	245	0	0.061302682			COG3335|COG3415	Transposase|CRISPR-associated protein Csa3, CARF domain (Csa3) (PDB:2WTE) (PUBMED:21093452)	X|V	Mobilome: prophages, transposons|Defense mechanisms	COG3335|COG3415	CRISPR-Cas system	PF01710.18	Transposase					--------------MPYSLDL--R--QKVINFVGNG-GTITEVGHTFGIGRAS-IYRWLSRPKLSATKVKSRRIKLDWKELEKDVKQNPESSIVRQS-------------------------
837	GC_00000003	core_with_duplications	St18_bin1	68803	13	261	46	0	0.794028653	0.672462081	0.728206661	16	245	0	0.061302682			COG3335|COG3415	Transposase|CRISPR-associated protein Csa3, CARF domain (Csa3) (PDB:2WTE) (PUBMED:21093452)	X|V	Mobilome: prophages, transposons|Defense mechanisms	COG3335|COG3415	CRISPR-Cas system	PF01710.18	Transposase					--------------MAYSLDL--R--QKVINFVENG-GTITKVAHTFGIGRAS-IYRWLSRPKLSATKVKSRQRKLDWKELEKDVKQNPESSIVRQS-------------------------
838	GC_00000003	core_with_duplications	St18_bin1	61736	13	261	46	0	0.794028653	0.672462081	0.728206661	16	245	0	0.061302682			COG3335|COG3415	Transposase|CRISPR-associated protein Csa3, CARF domain (Csa3) (PDB:2WTE) (PUBMED:21093452)	X|V	Mobilome: prophages, transposons|Defense mechanisms	COG3335|COG3415	CRISPR-Cas system	PF01710.18	Transposase					--------------MPYSLDL--I--QKVINFVGNS-GTITEAAHIFGIGIAS-IYRWLYRPKLSATKVKHRERKLDWKELEKNVKQNLESIISRQS-------------------------
839	GC_00000003	core_with_duplications	St18_bin1	39506	13	261	46	0	0.794028653	0.672462081	0.728206661	16	245	0	0.061302682			COG3335|COG3415	Transposase|CRISPR-associated protein Csa3, CARF domain (Csa3) (PDB:2WTE) (PUBMED:21093452)	X|V	Mobilome: prophages, transposons|Defense mechanisms	COG3335|COG3415	CRISPR-Cas system	PF01710.18	Transposase					--------------MPYIFDF--R--QKVIIFVENG-GMITEAAHIFGRGRAS-IYRWLSRPKLSATKVKLRQRKLDWKELKKDVKQNQESIISRQS-------------------------
840	GC_00000003	core_with_duplications	St18_bin1	4563	13	261	46	0	0.794028653	0.672462081	0.728206661	16	245	0	0.061302682			COG3335|COG3415	Transposase|CRISPR-associated protein Csa3, CARF domain (Csa3) (PDB:2WTE) (PUBMED:21093452)	X|V	Mobilome: prophages, transposons|Defense mechanisms	COG3335|COG3415	CRISPR-Cas system	PF01710.18	Transposase					--------------MPYSLDL--R--QKVINFVENG-GTITKVDHTFGIERAS-IYRWLSGPKLSATKVKSRQIKLDWKELEKDVKQNPESSIFRQN-------------------------
841	GC_00000003	core_with_duplications	St18_bin1	11685	13	261	46	0	0.794028653	0.672462081	0.728206661	16	245	0	0.061302682			COG3335|COG3415	Transposase|CRISPR-associated protein Csa3, CARF domain (Csa3) (PDB:2WTE) (PUBMED:21093452)	X|V	Mobilome: prophages, transposons|Defense mechanisms	COG3335|COG3415	CRISPR-Cas system	PF01710.18	Transposase					--------------MPYSLDF--R--QKVINFVENG-GTLTKAAYTFGIGRAS-IYRWLSCPTLSATKVKSRQRKLDWKELEKDVKQNPESRVVRQS-------------------------
842	GC_00000003	core_with_duplications	St18_bin1	39462	13	261	46	0	0.794028653	0.672462081	0.728206661	16	245	0	0.061302682			COG3335|COG3415	Transposase|CRISPR-associated protein Csa3, CARF domain (Csa3) (PDB:2WTE) (PUBMED:21093452)	X|V	Mobilome: prophages, transposons|Defense mechanisms	COG3335|COG3415	CRISPR-Cas system	PF01710.18	Transposase					--------------MPYSLDF--R--QKVINFVENG-GTITKVAHTFGIGRAS-IYRWLSRPKLSSTKVKSSQRKLDWKELEKDVKQNPESRVVRQS-------------------------
843	GC_00000003	core_with_duplications	St18_bin1	75511	13	261	46	0	0.794028653	0.672462081	0.728206661	16	245	0	0.061302682			COG3335|COG3415	Transposase|CRISPR-associated protein Csa3, CARF domain (Csa3) (PDB:2WTE) (PUBMED:21093452)	X|V	Mobilome: prophages, transposons|Defense mechanisms	COG3335|COG3415	CRISPR-Cas system	PF01710.18	Transposase					--MIIIKLSQLETILNYALQF--RLNTKSNKFCRNG-STITKEAHTFGIGRAW-IYRWLSRPKLSASKVKSRQRKLDWKELEKDVKQNPESRVVRQS-------------------------
844	GC_00000003	core_with_duplications	St18_bin1	53775	13	261	46	0	0.794028653	0.672462081	0.728206661	16	245	0	0.061302682			COG3335|COG3415	Transposase|CRISPR-associated protein Csa3, CARF domain (Csa3) (PDB:2WTE) (PUBMED:21093452)	X|V	Mobilome: prophages, transposons|Defense mechanisms	COG3335|COG3415	CRISPR-Cas system	PF01710.18	Transposase					--------------MPYSLDF--R--QKVINFIENG-GMITKVEHTFGIGRAS-IYRWLSRPTLEATKVKICQRKLDWKELEKDVKQNPESRVVRQS-------------------------
845	GC_00000003	core_with_duplications	St18_bin1	68659	13	261	46	0	0.794028653	0.672462081	0.728206661	16	245	0	0.061302682			COG3335|COG3415	Transposase|CRISPR-associated protein Csa3, CARF domain (Csa3) (PDB:2WTE) (PUBMED:21093452)	X|V	Mobilome: prophages, transposons|Defense mechanisms	COG3335|COG3415	CRISPR-Cas system	PF01710.18	Transposase					--------------MPYSLDL--I--QKVINFVENG-GTITGGAHTFWIERAS-IYRWLSRPKLSASKVKSRLRKLDWKELEKDVKQNPESIIVRQS-------------------------
846	GC_00000003	core_with_duplications	St18_bin1	46751	13	261	46	0	0.794028653	0.672462081	0.728206661	16	245	0	0.061302682			COG3335|COG3415	Transposase|CRISPR-associated protein Csa3, CARF domain (Csa3) (PDB:2WTE) (PUBMED:21093452)	X|V	Mobilome: prophages, transposons|Defense mechanisms	COG3335|COG3415	CRISPR-Cas system	PF01710.18	Transposase					--------------MPYSLDL--R--QKVIILVKNG-GTITEAAHKFGRGRAS-VYRWLSHQKMSATKVKCRQIKLDWKELEKDVKQNPESIISIHV-------------------------
848	GC_00000003	core_with_duplications	St18_bin1	46289	13	261	46	0	0.794028653	0.672462081	0.728206661	16	245	0	0.061302682			COG3335|COG3415	Transposase|CRISPR-associated protein Csa3, CARF domain (Csa3) (PDB:2WTE) (PUBMED:21093452)	X|V	Mobilome: prophages, transposons|Defense mechanisms	COG3335|COG3415	CRISPR-Cas system	PF01710.18	Transposase					--------------MPYSLDL--R--QKVINFVENG-GAITEAAHTFGRGRTS-IYRWLSRPKLPATKVKSRRIKLDWKELEKDVKQNP---------------------------------
849	GC_00000003	core_with_duplications	St18_bin1	38924	13	261	46	0	0.794028653	0.672462081	0.728206661	16	245	0	0.061302682			COG3335|COG3415	Transposase|CRISPR-associated protein Csa3, CARF domain (Csa3) (PDB:2WTE) (PUBMED:21093452)	X|V	Mobilome: prophages, transposons|Defense mechanisms	COG3335|COG3415	CRISPR-Cas system	PF01710.18	Transposase					MSIIKSSQLETILNYALQF----RLKKKVINFVEKG-GTITEEAHTFGIGIAS-IYRWLSRPKLEATKVKNRRRKLDWKEL-----------------------------------------
851	GC_00000003	core_with_duplications	St18_bin1	11997	13	261	46	0	0.794028653	0.672462081	0.728206661	16	245	0	0.061302682			COG3335|COG3415	Transposase|CRISPR-associated protein Csa3, CARF domain (Csa3) (PDB:2WTE) (PUBMED:21093452)	X|V	Mobilome: prophages, transposons|Defense mechanisms	COG3335|COG3415	CRISPR-Cas system	PF01710.18	Transposase					--------------MSYSLDL--R--QKVINFVENG-GTIAKAAHTFGIGRAS-IYRWLSLTTLSATKVKIRQRKLDWKELEKDVKQNPES-------------------------------
852	GC_00000003	core_with_duplications	St18_bin1	39454	13	261	46	0	0.794028653	0.672462081	0.728206661	16	245	0	0.061302682			COG3335|COG3415	Transposase|CRISPR-associated protein Csa3, CARF domain (Csa3) (PDB:2WTE) (PUBMED:21093452)	X|V	Mobilome: prophages, transposons|Defense mechanisms	COG3335|COG3415	CRISPR-Cas system	PF01710.18	Transposase					--------------MPYSLDF--R--QKVINFVENG-GTITKAAHTFGIEIAS-IYRWLSRPKLSATKVKSRQRKLDWKEL-----------------------------------------
853	GC_00000003	core_with_duplications	St18_bin1	75547	13	261	46	0	0.794028653	0.672462081	0.728206661	16	245	0	0.061302682			COG3335|COG3415	Transposase|CRISPR-associated protein Csa3, CARF domain (Csa3) (PDB:2WTE) (PUBMED:21093452)	X|V	Mobilome: prophages, transposons|Defense mechanisms	COG3335|COG3415	CRISPR-Cas system	PF01710.18	Transposase					--------------MPYSLDF--I--QKVINFIENG-GTITKAAHKFGRERAS-IYRWVSRPKLEATKVKSRQRKLDWKEL-----------------------------------------
854	GC_00000003	core_with_duplications	St18_bin1	31800	13	261	46	0	0.794028653	0.672462081	0.728206661	16	245	0	0.061302682			COG3335|COG3415	Transposase|CRISPR-associated protein Csa3, CARF domain (Csa3) (PDB:2WTE) (PUBMED:21093452)	X|V	Mobilome: prophages, transposons|Defense mechanisms	COG3335|COG3415	CRISPR-Cas system	PF01710.18	Transposase					--------------MPYSLDF--R--QKIINFVENG-GTITKAAHIFGIGRAS-IYRWLSRPRLSATKVKSRQRKLD---------------------------------------------
855	GC_00000003	core_with_duplications	St18_bin1	31748	13	261	46	0	0.794028653	0.672462081	0.728206661	16	245	0	0.061302682			COG3335|COG3415	Transposase|CRISPR-associated protein Csa3, CARF domain (Csa3) (PDB:2WTE) (PUBMED:21093452)	X|V	Mobilome: prophages, transposons|Defense mechanisms	COG3335|COG3415	CRISPR-Cas system	PF01710.18	Transposase					--------------MPYSLDL--R--KKVINFVEND-GTITEAAHIFGIGRAS-IYRWLSRLKLSATKVKSRRIKLDWKELE----------------------------------------
856	GC_00000003	core_with_duplications	St18_bin1	68835	13	261	46	0	0.794028653	0.672462081	0.728206661	16	245	0	0.061302682			COG3335|COG3415	Transposase|CRISPR-associated protein Csa3, CARF domain (Csa3) (PDB:2WTE) (PUBMED:21093452)	X|V	Mobilome: prophages, transposons|Defense mechanisms	COG3335|COG3415	CRISPR-Cas system	PF01710.18	Transposase					--------------MPYSLYF--R--QKVTKFVGNG-GTITKAAHTFERGRAS-IYRWLSRPKLSVTKVKSSKRKLDWKELEKDVKQNPDSR------------------------------
857	GC_00000003	core_with_duplications	St18_bin1	75622	13	261	46	0	0.794028653	0.672462081	0.728206661	16	245	0	0.061302682			COG3335|COG3415	Transposase|CRISPR-associated protein Csa3, CARF domain (Csa3) (PDB:2WTE) (PUBMED:21093452)	X|V	Mobilome: prophages, transposons|Defense mechanisms	COG3335|COG3415	CRISPR-Cas system	PF01710.18	Transposase					--------------MPYSLDL--R--QKVINFVGNG-VTITERAHTFEIERAS-IYRWLSRLKLLATKVKSRRRKLD---------------------------------------------
858	GC_00000003	core_with_duplications	St18_bin1	46386	13	261	46	0	0.794028653	0.672462081	0.728206661	16	245	0	0.061302682			COG3335|COG3415	Transposase|CRISPR-associated protein Csa3, CARF domain (Csa3) (PDB:2WTE) (PUBMED:21093452)	X|V	Mobilome: prophages, transposons|Defense mechanisms	COG3335|COG3415	CRISPR-Cas system	PF01710.18	Transposase					--------------MPYSFDL--R--QKVISFVING-GMIAEEVHIFGRGIAS-IYRCLSRPKLEATKVKIRGKKSDWKEL-----------------------------------------
859	GC_00000003	core_with_duplications	St18_bin1	75713	13	261	46	0	0.794028653	0.672462081	0.728206661	16	245	0	0.061302682			COG3335|COG3415	Transposase|CRISPR-associated protein Csa3, CARF domain (Csa3) (PDB:2WTE) (PUBMED:21093452)	X|V	Mobilome: prophages, transposons|Defense mechanisms	COG3335|COG3415	CRISPR-Cas system	PF01710.18	Transposase					--------------MPYSLDL--R--QKVTNFVENG-GTITEADHIFGIGIAS-IYRWLSRPKLNVVKENLIGKN-----------------------------------------------
865	GC_00000003	core_with_duplications	St18_bin1	12310	13	261	46	0	0.794028653	0.672462081	0.728206661	16	245	0	0.061302682			COG3335|COG3415	Transposase|CRISPR-associated protein Csa3, CARF domain (Csa3) (PDB:2WTE) (PUBMED:21093452)	X|V	Mobilome: prophages, transposons|Defense mechanisms	COG3335|COG3415	CRISPR-Cas system	PF01710.18	Transposase					--------------MPYSLEF--R--QKVINFVENG-GTITKAAHTFGIERAS-IYRWLSRPKLSANKVKSRQRKLDGKGLEKDVKQNPESSIVRQV-------------------------
867	GC_00000003	core_with_duplications	St18_bin1	68760	13	261	46	0	0.794028653	0.672462081	0.728206661	16	245	0	0.061302682			COG3335|COG3415	Transposase|CRISPR-associated protein Csa3, CARF domain (Csa3) (PDB:2WTE) (PUBMED:21093452)	X|V	Mobilome: prophages, transposons|Defense mechanisms	COG3335|COG3415	CRISPR-Cas system	PF01710.18	Transposase					--------------MPYSLDL--R--QKVTNFVENG-GTITKAAHTFGMGRAS-RYRWLFRPKLSATKVTSRQRKLDWKELKDGMNWEKYITI-----------------------------
869	GC_00000003	core_with_duplications	St18_bin1	4428	13	261	46	0	0.794028653	0.672462081	0.728206661	16	245	0	0.061302682			COG3335|COG3415	Transposase|CRISPR-associated protein Csa3, CARF domain (Csa3) (PDB:2WTE) (PUBMED:21093452)	X|V	Mobilome: prophages, transposons|Defense mechanisms	COG3335|COG3415	CRISPR-Cas system	PF01710.18	Transposase					--------------------M--R--QKVINFVENG-ATITKAAHTFGIGRAS-IYRWLSRPTLSATKVKSRQRKLDWKELEKDVKQNNVLSLFKITIVIYED-------------------
871	GC_00000003	core_with_duplications	St18_bin1	11743	13	261	46	0	0.794028653	0.672462081	0.728206661	16	245	0	0.061302682			COG3335|COG3415	Transposase|CRISPR-associated protein Csa3, CARF domain (Csa3) (PDB:2WTE) (PUBMED:21093452)	X|V	Mobilome: prophages, transposons|Defense mechanisms	COG3335|COG3415	CRISPR-Cas system	PF01710.18	Transposase					--------------MTYSLDF--R--QKVTKFVGNG-GTITKAAHTFGRGRAS-IYRCLSRPKLSATKVKSSQRKLDWKELEKDVKQNPDSRVFRQV-------------------------
872	GC_00000003	core_with_duplications	St18_bin1	12015	13	261	46	0	0.794028653	0.672462081	0.728206661	16	245	0	0.061302682			COG3335|COG3415	Transposase|CRISPR-associated protein Csa3, CARF domain (Csa3) (PDB:2WTE) (PUBMED:21093452)	X|V	Mobilome: prophages, transposons|Defense mechanisms	COG3335|COG3415	CRISPR-Cas system	PF01710.18	Transposase					--------------MPYSLDF--R--QKVINFVENG-GTITKAAHTFGRERTS-IYRWLSRPKLSATKVKSRQRKLDWKELEKDVKQNPESRVVR---------------------------
873	GC_00000003	core_with_duplications	St19_bin1	10934	13	261	46	0	0.794028653	0.672462081	0.728206661	16	245	0	0.061302682			COG3335|COG3415	Transposase|CRISPR-associated protein Csa3, CARF domain (Csa3) (PDB:2WTE) (PUBMED:21093452)	X|V	Mobilome: prophages, transposons|Defense mechanisms	COG3335|COG3415	CRISPR-Cas system	PF01710.18	Transposase					--------------MPYSLDF--R--QKIINFVENG-GTITKAAHVFGIGIAS-IYRWLSRPRLSATKVKSRQRKLD---------------------------------------------
874	GC_00000003	core_with_duplications	St19_bin1	3560	13	261	46	0	0.794028653	0.672462081	0.728206661	16	245	0	0.061302682			COG3335|COG3415	Transposase|CRISPR-associated protein Csa3, CARF domain (Csa3) (PDB:2WTE) (PUBMED:21093452)	X|V	Mobilome: prophages, transposons|Defense mechanisms	COG3335|COG3415	CRISPR-Cas system	PF01710.18	Transposase					------------------MEI--R---------------LLKQLVIFRIGIAS-IYRWLSPPKLEATKVKRRQIKLDWKELEKDVKQNPKSIISRQS-------------------------
875	GC_00000003	core_with_duplications	St19_bin1	10976	13	261	46	0	0.794028653	0.672462081	0.728206661	16	245	0	0.061302682			COG3335|COG3415	Transposase|CRISPR-associated protein Csa3, CARF domain (Csa3) (PDB:2WTE) (PUBMED:21093452)	X|V	Mobilome: prophages, transposons|Defense mechanisms	COG3335|COG3415	CRISPR-Cas system	PF01710.18	Transposase					--------------MPYSLDL--R--KKVINFVENG-GTITEAAHTFWIGIAS-IYRWLSRPKLEATKVKRRQIKLDFQELEKDVKQNPKSIISRQS-------------------------
876	GC_00000003	core_with_duplications	St19_bin1	11124	13	261	46	0	0.794028653	0.672462081	0.728206661	16	245	0	0.061302682			COG3335|COG3415	Transposase|CRISPR-associated protein Csa3, CARF domain (Csa3) (PDB:2WTE) (PUBMED:21093452)	X|V	Mobilome: prophages, transposons|Defense mechanisms	COG3335|COG3415	CRISPR-Cas system	PF01710.18	Transposase					--------------MPYILDL--I--QRVIDLLKDG-GMITEAAHIFGIGRAS-IYGWLSRSKLEATKVKRRQRKLDWKELEKDVKQNPESIISRQS-------------------------
877	GC_00000003	core_with_duplications	St19_bin1	18267	13	261	46	0	0.794028653	0.672462081	0.728206661	16	245	0	0.061302682			COG3335|COG3415	Transposase|CRISPR-associated protein Csa3, CARF domain (Csa3) (PDB:2WTE) (PUBMED:21093452)	X|V	Mobilome: prophages, transposons|Defense mechanisms	COG3335|COG3415	CRISPR-Cas system	PF01710.18	Transposase					--------------MPYSLDL--R--QKVINFVENG-CTITEADHIFGTERAS-IYKWLSRPKLEVTKVKRCQIKLDWKELQKDVKQNPKSIISRQS-------------------------
878	GC_00000003	core_with_duplications	St19_bin1	3590	13	261	46	0	0.794028653	0.672462081	0.728206661	16	245	0	0.061302682			COG3335|COG3415	Transposase|CRISPR-associated protein Csa3, CARF domain (Csa3) (PDB:2WTE) (PUBMED:21093452)	X|V	Mobilome: prophages, transposons|Defense mechanisms	COG3335|COG3415	CRISPR-Cas system	PF01710.18	Transposase					--------------MPYSLDL--R--QKVINFVGNG-GTITEVGHTFGIGRAS-IYRWLSRPKLSATKVKSRRIKLDWKELEKDVKQNPESSIVRQS-------------------------
879	GC_00000003	core_with_duplications	St19_bin1	30992	13	261	46	0	0.794028653	0.672462081	0.728206661	16	245	0	0.061302682			COG3335|COG3415	Transposase|CRISPR-associated protein Csa3, CARF domain (Csa3) (PDB:2WTE) (PUBMED:21093452)	X|V	Mobilome: prophages, transposons|Defense mechanisms	COG3335|COG3415	CRISPR-Cas system	PF01710.18	Transposase					----------------------------------NG-GTITKAAHTFGIGIAS-IYRWLSRPKLSATKAKSRQRKLDWKELEKDVKQNPESSIVRQS-------------------------
882	GC_00000003	core_with_duplications	St19_bin1	3403	13	261	46	0	0.794028653	0.672462081	0.728206661	16	245	0	0.061302682			COG3335|COG3415	Transposase|CRISPR-associated protein Csa3, CARF domain (Csa3) (PDB:2WTE) (PUBMED:21093452)	X|V	Mobilome: prophages, transposons|Defense mechanisms	COG3335|COG3415	CRISPR-Cas system	PF01710.18	Transposase					--------------MPYIFDF--R--QKVIIFVENG-GMITEAAHIFGRGRAS-IYRWLSRPKLSATKVKLRQRKLDWKELKKDVKQNQESIISRQS-------------------------
883	GC_00000003	core_with_duplications	St19_bin1	10899	13	261	46	0	0.794028653	0.672462081	0.728206661	16	245	0	0.061302682			COG3335|COG3415	Transposase|CRISPR-associated protein Csa3, CARF domain (Csa3) (PDB:2WTE) (PUBMED:21093452)	X|V	Mobilome: prophages, transposons|Defense mechanisms	COG3335|COG3415	CRISPR-Cas system	PF01710.18	Transposase					--------------MPYSLDL--R--QKVINFVENG-GTITKVDHTFGIERAS-IYRWLSGPKLSATKVKSRQIKLDWKELEKDVKQNPESSIFRQN-------------------------
884	GC_00000003	core_with_duplications	St19_bin1	67543	13	261	46	0	0.794028653	0.672462081	0.728206661	16	245	0	0.061302682			COG3335|COG3415	Transposase|CRISPR-associated protein Csa3, CARF domain (Csa3) (PDB:2WTE) (PUBMED:21093452)	X|V	Mobilome: prophages, transposons|Defense mechanisms	COG3335|COG3415	CRISPR-Cas system	PF01710.18	Transposase					--------------MPYSLDF--R--QKVINFVENG-GTLTKAAYTFGIGRAS-IYRWLSCPTLSATKVKSRQRKLDWKELEKDVKQNPESRVVRQS-------------------------
885	GC_00000003	core_with_duplications	St19_bin1	3556	13	261	46	0	0.794028653	0.672462081	0.728206661	16	245	0	0.061302682			COG3335|COG3415	Transposase|CRISPR-associated protein Csa3, CARF domain (Csa3) (PDB:2WTE) (PUBMED:21093452)	X|V	Mobilome: prophages, transposons|Defense mechanisms	COG3335|COG3415	CRISPR-Cas system	PF01710.18	Transposase					--------------MPYSLDL--R--QKVIILVKNG-GTITEAAHKFGRGRAS-VYRWLSHQKMSATKVKCRQIKLDWKELEKDVKQNPESIISRHV-------------------------
886	GC_00000003	core_with_duplications	St19_bin1	59959	13	261	46	0	0.794028653	0.672462081	0.728206661	16	245	0	0.061302682			COG3335|COG3415	Transposase|CRISPR-associated protein Csa3, CARF domain (Csa3) (PDB:2WTE) (PUBMED:21093452)	X|V	Mobilome: prophages, transposons|Defense mechanisms	COG3335|COG3415	CRISPR-Cas system	PF01710.18	Transposase					--------------MPYGLDL--I--QKVINFVENG-GTITGGAHTFWIERAS-IYRWLSRPKLSASKVKSRRRKLDWKELEKDVKQNPESIIVRQS-------------------------
887	GC_00000003	core_with_duplications	St19_bin1	67776	13	261	46	0	0.794028653	0.672462081	0.728206661	16	245	0	0.061302682			COG3335|COG3415	Transposase|CRISPR-associated protein Csa3, CARF domain (Csa3) (PDB:2WTE) (PUBMED:21093452)	X|V	Mobilome: prophages, transposons|Defense mechanisms	COG3335|COG3415	CRISPR-Cas system	PF01710.18	Transposase					--MSIIKSSQLETILNYALQF--RLNTKSNKFCRNG-STITKEAHTFGIGRAW-IYRWLSRPKLSASKVKSRQRKLDWKELEKDVKQNPESRVVRQS-------------------------
888	GC_00000003	core_with_duplications	St19_bin1	10974	13	261	46	0	0.794028653	0.672462081	0.728206661	16	245	0	0.061302682			COG3335|COG3415	Transposase|CRISPR-associated protein Csa3, CARF domain (Csa3) (PDB:2WTE) (PUBMED:21093452)	X|V	Mobilome: prophages, transposons|Defense mechanisms	COG3335|COG3415	CRISPR-Cas system	PF01710.18	Transposase					---------IVPNYVSFLFKITIR--QKVINFVGNG-GTITEIAHIFEIGIAS-IYRWLSGPKMSETKVKRRQRKLDWKELEKDVKQNQ---------------------------------
889	GC_00000003	core_with_duplications	St19_bin1	53011	13	261	46	0	0.794028653	0.672462081	0.728206661	16	245	0	0.061302682			COG3335|COG3415	Transposase|CRISPR-associated protein Csa3, CARF domain (Csa3) (PDB:2WTE) (PUBMED:21093452)	X|V	Mobilome: prophages, transposons|Defense mechanisms	COG3335|COG3415	CRISPR-Cas system	PF01710.18	Transposase					--------------------------------------MITKAAHTFGRGRAS-IYRWLSRPKLSATKVKSCRRKLDWKELEKDVKQNPESIIDRQRKKKL---------------------
890	GC_00000003	core_with_duplications	St19_bin1	45038	13	261	46	0	0.794028653	0.672462081	0.728206661	16	245	0	0.061302682			COG3335|COG3415	Transposase|CRISPR-associated protein Csa3, CARF domain (Csa3) (PDB:2WTE) (PUBMED:21093452)	X|V	Mobilome: prophages, transposons|Defense mechanisms	COG3335|COG3415	CRISPR-Cas system	PF01710.18	Transposase					--------------MPYSLDF--R--QKVINFVENG-GTITKAAHTFGIGIAS-IYRCLSRPILSATKVKSRQRKLDWKELEKDVKQNPESRVVRQS-------------------------
891	GC_00000003	core_with_duplications	St19_bin1	10747	13	261	46	0	0.794028653	0.672462081	0.728206661	16	245	0	0.061302682			COG3335|COG3415	Transposase|CRISPR-associated protein Csa3, CARF domain (Csa3) (PDB:2WTE) (PUBMED:21093452)	X|V	Mobilome: prophages, transposons|Defense mechanisms	COG3335|COG3415	CRISPR-Cas system	PF01710.18	Transposase					--------------MSYSLDL--R--QKVINFVENG-GTIAKAAHTFGIGRAS-IYRWLSLTTLSATKVKIRQRKLDWKELEKDVKQNPESNVVRQSSKIWS--------------------
892	GC_00000003	core_with_duplications	St19_bin1	10669	13	261	46	0	0.794028653	0.672462081	0.728206661	16	245	0	0.061302682			COG3335|COG3415	Transposase|CRISPR-associated protein Csa3, CARF domain (Csa3) (PDB:2WTE) (PUBMED:21093452)	X|V	Mobilome: prophages, transposons|Defense mechanisms	COG3335|COG3415	CRISPR-Cas system	PF01710.18	Transposase					--------------MPYSLDL--R--QKVINFVENG-GAITEAAHTFGRGRTS-IYRWLSRPKLPATKVKSRRIKLDWKELEKDVKQNP---------------------------------
894	GC_00000003	core_with_duplications	St19_bin1	52938	13	261	46	0	0.794028653	0.672462081	0.728206661	16	245	0	0.061302682			COG3335|COG3415	Transposase|CRISPR-associated protein Csa3, CARF domain (Csa3) (PDB:2WTE) (PUBMED:21093452)	X|V	Mobilome: prophages, transposons|Defense mechanisms	COG3335|COG3415	CRISPR-Cas system	PF01710.18	Transposase					-------------------------------FVENG-GTITKAAHKFWIGIAS-IYRWLSRPKLSATKVKTRPRKLDWKELEKDVKQMNLKTNILGIYCIMADIFQIVC-------------
895	GC_00000003	core_with_duplications	St19_bin1	52658	13	261	46	0	0.794028653	0.672462081	0.728206661	16	245	0	0.061302682			COG3335|COG3415	Transposase|CRISPR-associated protein Csa3, CARF domain (Csa3) (PDB:2WTE) (PUBMED:21093452)	X|V	Mobilome: prophages, transposons|Defense mechanisms	COG3335|COG3415	CRISPR-Cas system	PF01710.18	Transposase					--------------MPYSLYF--R--QKVINFVENG-GTITKVAHVFGIGRAS-IYRRLSRPTLSATKVKSRQRKLDWKELEKDVKQNNVLSLFKITIVIYED-------------------
896	GC_00000003	core_with_duplications	St19_bin1	45392	13	261	46	0	0.794028653	0.672462081	0.728206661	16	245	0	0.061302682			COG3335|COG3415	Transposase|CRISPR-associated protein Csa3, CARF domain (Csa3) (PDB:2WTE) (PUBMED:21093452)	X|V	Mobilome: prophages, transposons|Defense mechanisms	COG3335|COG3415	CRISPR-Cas system	PF01710.18	Transposase					--------------MPYSLDF--R--QKLINFVENG-GTITKAAHTFGIGIAS-IYRWLSRPKLSATKAKSRQRKLDWKELE----------------------------------------
897	GC_00000003	core_with_duplications	St19_bin1	3385	13	261	46	0	0.794028653	0.672462081	0.728206661	16	245	0	0.061302682			COG3335|COG3415	Transposase|CRISPR-associated protein Csa3, CARF domain (Csa3) (PDB:2WTE) (PUBMED:21093452)	X|V	Mobilome: prophages, transposons|Defense mechanisms	COG3335|COG3415	CRISPR-Cas system	PF01710.18	Transposase					--------------------------------------MLTKAAYTFGIGRGS-IYRWLSRPKLEATKVKSHRRKLDWKEL-----------------------------------------
898	GC_00000003	core_with_duplications	St19_bin1	45641	13	261	46	0	0.794028653	0.672462081	0.728206661	16	245	0	0.061302682			COG3335|COG3415	Transposase|CRISPR-associated protein Csa3, CARF domain (Csa3) (PDB:2WTE) (PUBMED:21093452)	X|V	Mobilome: prophages, transposons|Defense mechanisms	COG3335|COG3415	CRISPR-Cas system	PF01710.18	Transposase					--------------MPYSLDF--R--QKIINFVENG-GIITKAAHIFGIGIAS-IYRWLSRPRLSATKVKSRQRKLD---------------------------------------------
899	GC_00000003	core_with_duplications	St19_bin1	74368	13	261	46	0	0.794028653	0.672462081	0.728206661	16	245	0	0.061302682			COG3335|COG3415	Transposase|CRISPR-associated protein Csa3, CARF domain (Csa3) (PDB:2WTE) (PUBMED:21093452)	X|V	Mobilome: prophages, transposons|Defense mechanisms	COG3335|COG3415	CRISPR-Cas system	PF01710.18	Transposase					--------------MPYSLDL--R--KKVINFVEND-GTITEAAHIFGIGRAS-IYRWLSRLKLSATKVKSRRRKLELK-MNYKVKVKPFKNVFHILGKNLLPQPVWDKYIGQSLKSLVRRL
900	GC_00000003	core_with_duplications	St19_bin1	60439	13	261	46	0	0.794028653	0.672462081	0.728206661	16	245	0	0.061302682			COG3335|COG3415	Transposase|CRISPR-associated protein Csa3, CARF domain (Csa3) (PDB:2WTE) (PUBMED:21093452)	X|V	Mobilome: prophages, transposons|Defense mechanisms	COG3335|COG3415	CRISPR-Cas system	PF01710.18	Transposase					--------------MPYSLYF--R--QKVTKFVGNG-GTITKAAHTFERGRAS-IYRWLSRPKLSVTKVKSSKRKLDWKELEKDVKQNPDSRVFRQV-------------------------
901	GC_00000003	core_with_duplications	St19_bin1	52706	13	261	46	0	0.794028653	0.672462081	0.728206661	16	245	0	0.061302682			COG3335|COG3415	Transposase|CRISPR-associated protein Csa3, CARF domain (Csa3) (PDB:2WTE) (PUBMED:21093452)	X|V	Mobilome: prophages, transposons|Defense mechanisms	COG3335|COG3415	CRISPR-Cas system	PF01710.18	Transposase					--------------MPYSLDF--R--QKAINFVENG-GTITKGYHIFGIKIAS-IYRWLSRPKLSATKVKSRQRKLD---------------------------------------------
902	GC_00000003	core_with_duplications	St19_bin1	67185	13	261	46	0	0.794028653	0.672462081	0.728206661	16	245	0	0.061302682			COG3335|COG3415	Transposase|CRISPR-associated protein Csa3, CARF domain (Csa3) (PDB:2WTE) (PUBMED:21093452)	X|V	Mobilome: prophages, transposons|Defense mechanisms	COG3335|COG3415	CRISPR-Cas system	PF01710.18	Transposase					--------------MPYSLDF--R--QKVINFIENG-GTITKAAYTFGIGRAL-IYRWLSRPTLEATKVKSRQRKLD---------------------------------------------
903	GC_00000003	core_with_duplications	St19_bin1	10677	13	261	46	0	0.794028653	0.672462081	0.728206661	16	245	0	0.061302682			COG3335|COG3415	Transposase|CRISPR-associated protein Csa3, CARF domain (Csa3) (PDB:2WTE) (PUBMED:21093452)	X|V	Mobilome: prophages, transposons|Defense mechanisms	COG3335|COG3415	CRISPR-Cas system	PF01710.18	Transposase					--------------MPYSLDL--R--QKVINFVGNG-VTITERAHTFEIERAS-IYRWLSRLKLLATKVKSRRRKLD---------------------------------------------
904	GC_00000003	core_with_duplications	St19_bin1	74588	13	261	46	0	0.794028653	0.672462081	0.728206661	16	245	0	0.061302682			COG3335|COG3415	Transposase|CRISPR-associated protein Csa3, CARF domain (Csa3) (PDB:2WTE) (PUBMED:21093452)	X|V	Mobilome: prophages, transposons|Defense mechanisms	COG3335|COG3415	CRISPR-Cas system	PF01710.18	Transposase					--------------MPYSLDF--R--QKVINFIENG-GTITKAAHTL----------------LEATKVKSRQRKLDWKELEKDVKQNPESSIVRQS-------------------------
910	GC_00000003	core_with_duplications	St19_bin1	52779	13	261	46	0	0.794028653	0.672462081	0.728206661	16	245	0	0.061302682			COG3335|COG3415	Transposase|CRISPR-associated protein Csa3, CARF domain (Csa3) (PDB:2WTE) (PUBMED:21093452)	X|V	Mobilome: prophages, transposons|Defense mechanisms	COG3335|COG3415	CRISPR-Cas system	PF01710.18	Transposase					--------------MPYSLDL--R--QKVINFVENG-GTITKAPYTFRIGRAS-IYRWLSRPKLSATKVKIRQRKLDGKEL-----------------------------------------
911	GC_00000003	core_with_duplications	St19_bin1	74422	13	261	46	0	0.794028653	0.672462081	0.728206661	16	245	0	0.061302682			COG3335|COG3415	Transposase|CRISPR-associated protein Csa3, CARF domain (Csa3) (PDB:2WTE) (PUBMED:21093452)	X|V	Mobilome: prophages, transposons|Defense mechanisms	COG3335|COG3415	CRISPR-Cas system	PF01710.18	Transposase					--------------MPYSLEF--R--QKVINFVENG-GTITKAAHTFGIERAS-IYRWLSRPKLSANKVKSRQRKLDGKGLEKDVKQNPESSIVRQV-------------------------
912	GC_00000003	core_with_duplications	St19_bin1	10683	13	261	46	0	0.794028653	0.672462081	0.728206661	16	245	0	0.061302682			COG3335|COG3415	Transposase|CRISPR-associated protein Csa3, CARF domain (Csa3) (PDB:2WTE) (PUBMED:21093452)	X|V	Mobilome: prophages, transposons|Defense mechanisms	COG3335|COG3415	CRISPR-Cas system	PF01710.18	Transposase					--------------MPYSLDL--R--QKVTNFVENG-GTITKAAHTFGMGRAS-RYRWLFRPKLSATKVTSRQRKLDWKELKDGMNWEKYITI-----------------------------
916	GC_00000003	core_with_duplications	St19_bin2	25603	13	261	46	0	0.794028653	0.672462081	0.728206661	16	245	0	0.061302682			COG3335|COG3415	Transposase|CRISPR-associated protein Csa3, CARF domain (Csa3) (PDB:2WTE) (PUBMED:21093452)	X|V	Mobilome: prophages, transposons|Defense mechanisms	COG3335|COG3415	CRISPR-Cas system	PF01710.18	Transposase					--------------MLYSLDF--I--QKVINFVENG-SKLTEVAHVFGIGIAS-ICRWLSRSKLEATKVECRRRKLDLKELEKDVKLNP---------------------------------
919	GC_00000003	core_with_duplications	St19_bin2	5823	13	261	46	0	0.794028653	0.672462081	0.728206661	16	245	0	0.061302682			COG3335|COG3415	Transposase|CRISPR-associated protein Csa3, CARF domain (Csa3) (PDB:2WTE) (PUBMED:21093452)	X|V	Mobilome: prophages, transposons|Defense mechanisms	COG3335|COG3415	CRISPR-Cas system	PF01710.18	Transposase					--------------MPYSLDL--R--KKVINFVENV-GMLTEAAHIFGIGRAS-IYRWLSPPKLSATKV-----------------------------------------------------
924	GC_00000003	core_with_duplications	St5_bin8	70928	13	261	46	0	0.794028653	0.672462081	0.728206661	16	245	0	0.061302682			COG3335|COG3415	Transposase|CRISPR-associated protein Csa3, CARF domain (Csa3) (PDB:2WTE) (PUBMED:21093452)	X|V	Mobilome: prophages, transposons|Defense mechanisms	COG3335|COG3415	CRISPR-Cas system	PF01710.18	Transposase					--------------MLYSLDF--I--QKVINFVENG-SKLTEVAHVFGIGIAS-ICRWLSRSKLEATKVECRRRKLDLKELEKDVKLNP---------------------------------
927	GC_00000003	core_with_duplications	St5_bin8	34311	13	261	46	0	0.794028653	0.672462081	0.728206661	16	245	0	0.061302682			COG3335|COG3415	Transposase|CRISPR-associated protein Csa3, CARF domain (Csa3) (PDB:2WTE) (PUBMED:21093452)	X|V	Mobilome: prophages, transposons|Defense mechanisms	COG3335|COG3415	CRISPR-Cas system	PF01710.18	Transposase					--------------MPYSLDL--R--KKVINFVENV-GMLTEAAHIFGIGRAS-IYRWLSPPKLEDAKVKVVK-------------------------------------------------
932	GC_00000003	core_with_duplications	Tery_2175	38713	13	261	46	0	0.794028653	0.672462081	0.728206661	16	245	0	0.061302682			COG3335|COG3415	Transposase|CRISPR-associated protein Csa3, CARF domain (Csa3) (PDB:2WTE) (PUBMED:21093452)	X|V	Mobilome: prophages, transposons|Defense mechanisms	COG3335|COG3415	CRISPR-Cas system	PF01710.18	Transposase					--------------MLYSLDF--R--QKVINFVENG-GMLTKVTHVFGIARAS-IYRWLSRSKLEATKVKCRLIKLDWKEL-----------------------------------------
933	GC_00000003	core_with_duplications	Tery_2175	53163	13	261	46	0	0.794028653	0.672462081	0.728206661	16	245	0	0.061302682			COG3335|COG3415	Transposase|CRISPR-associated protein Csa3, CARF domain (Csa3) (PDB:2WTE) (PUBMED:21093452)	X|V	Mobilome: prophages, transposons|Defense mechanisms	COG3335|COG3415	CRISPR-Cas system	PF01710.18	Transposase					--------------------------------------MLTEAAHVFEIGRAS-IYRWLYRPRLEATKVKRRRRKLDWKELEKDVKPNP---------------------------------
934	GC_00000003	core_with_duplications	Tery_2175	38311	13	261	46	0	0.794028653	0.672462081	0.728206661	16	245	0	0.061302682			COG3335|COG3415	Transposase|CRISPR-associated protein Csa3, CARF domain (Csa3) (PDB:2WTE) (PUBMED:21093452)	X|V	Mobilome: prophages, transposons|Defense mechanisms	COG3335|COG3415	CRISPR-Cas system	PF01710.18	Transposase					--------------MPYSLDF--R--QKVINFVENG-GTITKAAHTFGIGIAS-IYRWLFRPKLSATKVKSRQRKLDWKELEKDVKPNP---------------------------------
935	GC_00000003	core_with_duplications	Tery_2175	46136	13	261	46	0	0.794028653	0.672462081	0.728206661	16	245	0	0.061302682			COG3335|COG3415	Transposase|CRISPR-associated protein Csa3, CARF domain (Csa3) (PDB:2WTE) (PUBMED:21093452)	X|V	Mobilome: prophages, transposons|Defense mechanisms	COG3335|COG3415	CRISPR-Cas system	PF01710.18	Transposase					--------------MLYSLDF--I--QKVINFVENG-SKLTEVAHVFGIGIAS-ICRWLSPSKLEATKVECRRRKLYLKELEKDVKLNP---------------------------------
1072	GC_00000005		H94	52247	10	133	31	0	0.778368159	0.653159157	0.710287935	12	121	0	0.090225564			COG3335|COG3415	Transposase|CRISPR-associated protein Csa3, CARF domain (Csa3) (PDB:2WTE) (PUBMED:21093452)	X|V	Mobilome: prophages, transposons|Defense mechanisms	COG3335|COG3415	CRISPR-Cas system							---------------------------------------------MEIGKV-------KRGKRENLVPGRRKRRKDLIAPIIFTGSFNAEGFEGWLSIYLLPSLIITSVLIMDNALIHRKTVIKQIV-------------------
1075	GC_00000005		H94	10257	10	133	31	0	0.778368159	0.653159157	0.710287935	12	121	0	0.090225564			COG3335|COG3415	Transposase|CRISPR-associated protein Csa3, CARF domain (Csa3) (PDB:2WTE) (PUBMED:21093452)	X|V	Mobilome: prophages, transposons|Defense mechanisms	COG3335|COG3415	CRISPR-Cas system	PF13358.8	DDE superfamily endonuclease					-----------------MIKKFGSKSLVFIDKPELEDNQDCIYAWSKKGKKVYGEPEGKRGKRENLVAGRRKKEKDLIAPIIFKVTLNAVGFEQCLDQHLLPSLKFPSVLIMDNSPIHIKTLLYN---------------------
1084	GC_00000005		H94	74023	10	133	31	0	0.778368159	0.653159157	0.710287935	12	121	0	0.090225564			COG3335|COG3415	Transposase|CRISPR-associated protein Csa3, CARF domain (Csa3) (PDB:2WTE) (PUBMED:21093452)	X|V	Mobilome: prophages, transposons|Defense mechanisms	COG3335|COG3415	CRISPR-Cas system	PF13358.8	DDE superfamily endonuclease					-------------------------SLVFIDESGFEDNQDCIYTWSKKGKKVYGEQEGKRGKRENLVAGRRKKEKDLIAPIIFKVTLNAVGFEQWYDQHLLPSLKIPSVLLHG---------------------------------
1091	GC_00000005		H94	59524	10	133	31	0	0.778368159	0.653159157	0.710287935	12	121	0	0.090225564			COG3335|COG3415	Transposase|CRISPR-associated protein Csa3, CARF domain (Csa3) (PDB:2WTE) (PUBMED:21093452)	X|V	Mobilome: prophages, transposons|Defense mechanisms	COG3335|COG3415	CRISPR-Cas system							---------------------MEVKALYLLMNQDFEDNQDCIYAWSKKGKKVYGEQERKRGKRENLVAGRRKKEKDLMAPIIFKRTLNAVEF------------------------------------------------------
1096	GC_00000005		MAG_Trichodesmium_thiebautii_Atlantic	50910	10	133	31	0	0.778368159	0.653159157	0.710287935	12	121	0	0.090225564			COG3335|COG3415	Transposase|CRISPR-associated protein Csa3, CARF domain (Csa3) (PDB:2WTE) (PUBMED:21093452)	X|V	Mobilome: prophages, transposons|Defense mechanisms	COG3335|COG3415	CRISPR-Cas system							---------------------------------------------MEIGKV-------KRGKRENLVPGRRKRRKDLIAPIIFTGSFNAEGFEGWLSIYLLPSLIITSVLIMDNALIHRKTVIKQIV-------------------
1098	GC_00000005		MAG_Trichodesmium_thiebautii_Atlantic	72992	10	133	31	0	0.778368159	0.653159157	0.710287935	12	121	0	0.090225564			COG3335|COG3415	Transposase|CRISPR-associated protein Csa3, CARF domain (Csa3) (PDB:2WTE) (PUBMED:21093452)	X|V	Mobilome: prophages, transposons|Defense mechanisms	COG3335|COG3415	CRISPR-Cas system	PF13358.8	DDE superfamily endonuclease	K07494	putative transposase			#NAME?
1102	GC_00000005		MAG_Trichodesmium_thiebautii_Atlantic	58668	10	133	31	0	0.778368159	0.653159157	0.710287935	12	121	0	0.090225564			COG3335|COG3415	Transposase|CRISPR-associated protein Csa3, CARF domain (Csa3) (PDB:2WTE) (PUBMED:21093452)	X|V	Mobilome: prophages, transposons|Defense mechanisms	COG3335|COG3415	CRISPR-Cas system							---------------------------------------------------------GKGGKRENLVAGRRKKEKDLIAQIIFKVTLNAVGFEQWYDQHLLPS-------------------------------------------
1110	GC_00000005		MAG_Trichodesmium_thiebautii_Atlantic	1812	10	133	31	0	0.778368159	0.653159157	0.710287935	12	121	0	0.090225564			COG3335|COG3415	Transposase|CRISPR-associated protein Csa3, CARF domain (Csa3) (PDB:2WTE) (PUBMED:21093452)	X|V	Mobilome: prophages, transposons|Defense mechanisms	COG3335|COG3415	CRISPR-Cas system							--------------------------MYLLINQHLKIIKTVFISGKKKGKKVYGEQEVKRDKRENLVAGKRKKEKGLVAPIIFKVTLNLVGFE-----------------------------------------------------
1112	GC_00000005		MAG_Trichodesmium_thiebautii_Atlantic	43605	10	133	31	0	0.778368159	0.653159157	0.710287935	12	121	0	0.090225564			COG3335|COG3415	Transposase|CRISPR-associated protein Csa3, CARF domain (Csa3) (PDB:2WTE) (PUBMED:21093452)	X|V	Mobilome: prophages, transposons|Defense mechanisms	COG3335|COG3415	CRISPR-Cas system							------------------------------MNQDLKIIKTVFLPVQT---------EGKRGKRENLVVGRIKKEKDLIAPIIFKVTLNAVEFEQWYDQ------------------------------------------------
1114	GC_00000005		MAG_Trichodesmium_thiebautii_Indian	59094	10	133	31	0	0.778368159	0.653159157	0.710287935	12	121	0	0.090225564			COG3335|COG3415	Transposase|CRISPR-associated protein Csa3, CARF domain (Csa3) (PDB:2WTE) (PUBMED:21093452)	X|V	Mobilome: prophages, transposons|Defense mechanisms	COG3335|COG3415	CRISPR-Cas system							---------------------------------------------MEIGKV-------KRGKRENLVPGRRKRRKDLIAPIIFTGSFNAEGFEGWLSIYLLPSLIITSVLIMDNALIHRKTVIKQIV-------------------
1123	GC_00000005		MAG_Trichodesmium_thiebautii_Indian	66233	10	133	31	0	0.778368159	0.653159157	0.710287935	12	121	0	0.090225564			COG3335|COG3415	Transposase|CRISPR-associated protein Csa3, CARF domain (Csa3) (PDB:2WTE) (PUBMED:21093452)	X|V	Mobilome: prophages, transposons|Defense mechanisms	COG3335|COG3415	CRISPR-Cas system							------------------------------MNQDFKIIKTVFMPGQKKGGNFYGEQDIKGCKRENLVAGRRKKEKNLIALIIFKETLNALGFEQWLDQYLLPSLKKTVY-------------------------------------
1127	GC_00000005		St16_bin2_Tuft	25148	10	133	31	0	0.778368159	0.653159157	0.710287935	12	121	0	0.090225564			COG3335|COG3415	Transposase|CRISPR-associated protein Csa3, CARF domain (Csa3) (PDB:2WTE) (PUBMED:21093452)	X|V	Mobilome: prophages, transposons|Defense mechanisms	COG3335|COG3415	CRISPR-Cas system							---------------------------------------------MEIGKV-------KRGKRENLVPGRRKRRKDLIAPIIFTGSFNAEGFEGWLSIYLLPSLIITSVLIMDNALIHRKTVIKQIV-------------------
1136	GC_00000005		St16_bin2_Tuft	4935	10	133	31	0	0.778368159	0.653159157	0.710287935	12	121	0	0.090225564			COG3335|COG3415	Transposase|CRISPR-associated protein Csa3, CARF domain (Csa3) (PDB:2WTE) (PUBMED:21093452)	X|V	Mobilome: prophages, transposons|Defense mechanisms	COG3335|COG3415	CRISPR-Cas system							------------------MKIIGSKSLVFIDKSGFEDNQDCIYAWSKKREKVYGEQEEKRGKRENLVAGRRKKEKDLIAPIIFKGSLNAVGFEQW---------------------------------------------------
1141	GC_00000005		St18_bin1	46569	10	133	31	0	0.778368159	0.653159157	0.710287935	12	121	0	0.090225564			COG3335|COG3415	Transposase|CRISPR-associated protein Csa3, CARF domain (Csa3) (PDB:2WTE) (PUBMED:21093452)	X|V	Mobilome: prophages, transposons|Defense mechanisms	COG3335|COG3415	CRISPR-Cas system							---------------------------------------------MEIGKV-------KRGKRENLVPGRRKRRKDLIAPIIFTGSFNAEGFEGWLSIYLLPSLIITSVLIMDNALIHRKTVIKQIV-------------------
1146	GC_00000005		St18_bin1	31861	10	133	31	0	0.778368159	0.653159157	0.710287935	12	121	0	0.090225564			COG3335|COG3415	Transposase|CRISPR-associated protein Csa3, CARF domain (Csa3) (PDB:2WTE) (PUBMED:21093452)	X|V	Mobilome: prophages, transposons|Defense mechanisms	COG3335|COG3415	CRISPR-Cas system							----------------------------------------------------MVSKRGKRGRRENLVAGRRKKEKNIMAPIIFKGSLNPVKFEQWLNQHLLPSLKKTSVLLHG---------------------------------
1149	GC_00000005		St18_bin1	76015	10	133	31	0	0.778368159	0.653159157	0.710287935	12	121	0	0.090225564			COG3335|COG3415	Transposase|CRISPR-associated protein Csa3, CARF domain (Csa3) (PDB:2WTE) (PUBMED:21093452)	X|V	Mobilome: prophages, transposons|Defense mechanisms	COG3335|COG3415	CRISPR-Cas system							------------------------------------------------------------GKRENLVAVIRKKEKDLIAPIIFKFTLNSVVFEQWLSQHLLPSLKIPSVLLHG---------------------------------
1156	GC_00000005		St18_bin1	4562	10	133	31	0	0.778368159	0.653159157	0.710287935	12	121	0	0.090225564			COG3335|COG3415	Transposase|CRISPR-associated protein Csa3, CARF domain (Csa3) (PDB:2WTE) (PUBMED:21093452)	X|V	Mobilome: prophages, transposons|Defense mechanisms	COG3335|COG3415	CRISPR-Cas system							------------------------------------------MPGQKKGKKVYGEQEGKRGKRENLVAGRRKKEKDLIAPIIFKITLNAVGFEQWYDQHLLQSLKISSVLLHG---------------------------------
1159	GC_00000005		St18_bin1	24406	10	133	31	0	0.778368159	0.653159157	0.710287935	12	121	0	0.090225564			COG3335|COG3415	Transposase|CRISPR-associated protein Csa3, CARF domain (Csa3) (PDB:2WTE) (PUBMED:21093452)	X|V	Mobilome: prophages, transposons|Defense mechanisms	COG3335|COG3415	CRISPR-Cas system	PF13358.8	DDE superfamily endonuclease					-----------------MIKKIGSKSFVFIDESGFEDNQDCIYAWSKKGKKVDGEQEGKRGKRENLVAGRRKKEKDLIGPIIFKVSLDVVGFEQWYDQHLLPSLKIPSVLLHG---------------------------------
1165	GC_00000005		St18_bin1	39396	10	133	31	0	0.778368159	0.653159157	0.710287935	12	121	0	0.090225564			COG3335|COG3415	Transposase|CRISPR-associated protein Csa3, CARF domain (Csa3) (PDB:2WTE) (PUBMED:21093452)	X|V	Mobilome: prophages, transposons|Defense mechanisms	COG3335|COG3415	CRISPR-Cas system							--------------------------MYLLINQHLKIIKTVFISGKKKGKKVYGEQEVKRDKRENLVAGKRKKEKGLVAPIIFKVTLNLVGFE-----------------------------------------------------
1169	GC_00000005		St19_bin1	18021	10	133	31	0	0.778368159	0.653159157	0.710287935	12	121	0	0.090225564			COG3335|COG3415	Transposase|CRISPR-associated protein Csa3, CARF domain (Csa3) (PDB:2WTE) (PUBMED:21093452)	X|V	Mobilome: prophages, transposons|Defense mechanisms	COG3335|COG3415	CRISPR-Cas system							---------------------------------------------MEIGKV-------KRGKRENLVPGRRKRRKDLIAPIIFTGSFNAEGFEGWLSIYLLPSLIITSVLIMDNALIHRKTVIKQIV-------------------
1174	GC_00000005		St19_bin1	18160	10	133	31	0	0.778368159	0.653159157	0.710287935	12	121	0	0.090225564			COG3335|COG3415	Transposase|CRISPR-associated protein Csa3, CARF domain (Csa3) (PDB:2WTE) (PUBMED:21093452)	X|V	Mobilome: prophages, transposons|Defense mechanisms	COG3335|COG3415	CRISPR-Cas system							--------------------------------------------------------EGKRGKRENLVAGRRKKEKNFIGPIMFKGSLNAVGFEQWLSQHLLPSLKIPSVLLHG---------------------------------
1182	GC_00000005		St19_bin1	53027	10	133	31	0	0.778368159	0.653159157	0.710287935	12	121	0	0.090225564			COG3335|COG3415	Transposase|CRISPR-associated protein Csa3, CARF domain (Csa3) (PDB:2WTE) (PUBMED:21093452)	X|V	Mobilome: prophages, transposons|Defense mechanisms	COG3335|COG3415	CRISPR-Cas system							------------------------------------------------------EQEEKRGKRENLVAGRRKKEKDLIAPIIFKVTLNAVGFEQWYDQHLLPSF------------------------------------------
1185	GC_00000005		St19_bin1	10900	10	133	31	0	0.778368159	0.653159157	0.710287935	12	121	0	0.090225564			COG3335|COG3415	Transposase|CRISPR-associated protein Csa3, CARF domain (Csa3) (PDB:2WTE) (PUBMED:21093452)	X|V	Mobilome: prophages, transposons|Defense mechanisms	COG3335|COG3415	CRISPR-Cas system							------------------------------------------MPGQKKGKKVYGEQEGKRGKRENLVAGRRKKEKDLIAPIIFKITLNAVGFEQWYDQHLLQSLKISSVLLHG---------------------------------
1194	GC_00000005		St19_bin1	30993	10	133	31	0	0.778368159	0.653159157	0.710287935	12	121	0	0.090225564			COG3335|COG3415	Transposase|CRISPR-associated protein Csa3, CARF domain (Csa3) (PDB:2WTE) (PUBMED:21093452)	X|V	Mobilome: prophages, transposons|Defense mechanisms	COG3335|COG3415	CRISPR-Cas system							--------------------------MYLLINQHLKIIKTVFISGKKKGKKVYGEQEVKRDKRENLVAGKRKKEKGLVAPIIFKVTLNLVGFE-----------------------------------------------------
1195	GC_00000005		St19_bin1	45292	10	133	31	0	0.778368159	0.653159157	0.710287935	12	121	0	0.090225564			COG3335|COG3415	Transposase|CRISPR-associated protein Csa3, CARF domain (Csa3) (PDB:2WTE) (PUBMED:21093452)	X|V	Mobilome: prophages, transposons|Defense mechanisms	COG3335|COG3415	CRISPR-Cas system							------------------------------MNQDLKIIKTVFMPGKKKGKKVYGKQERKRGKRENLVAWRIKKEKDLIAPIIFKVSLNVVGFEEWLAQHLLP--------------------------------------------
1196	GC_00000005		St19_bin1	30533	10	133	31	0	0.778368159	0.653159157	0.710287935	12	121	0	0.090225564			COG3335|COG3415	Transposase|CRISPR-associated protein Csa3, CARF domain (Csa3) (PDB:2WTE) (PUBMED:21093452)	X|V	Mobilome: prophages, transposons|Defense mechanisms	COG3335|COG3415	CRISPR-Cas system	PF13358.8	DDE superfamily endonuclease					-----------------MINNFGSKSLVFIDKSGFEDNQDCIYAWSKKGKKVYGEQEGKRGKRENLVAGRRKKEKDLIGPIIFKVTLNALGFEHMINIYYHH--------------------------------------------
1198	GC_00000005		St19_bin1	60432	10	133	31	0	0.778368159	0.653159157	0.710287935	12	121	0	0.090225564			COG3335|COG3415	Transposase|CRISPR-associated protein Csa3, CARF domain (Csa3) (PDB:2WTE) (PUBMED:21093452)	X|V	Mobilome: prophages, transposons|Defense mechanisms	COG3335|COG3415	CRISPR-Cas system							------------MARSGYLIKFGSKSLVFIDKSGFEDNQDCIYAWSKKGKKVYGEPKGKRGKRENLVAGRRKKEKDLMVPIIFKVSLNALQED-----------------------------------------------------
1507	GC_00000009	core_with_duplications	H94	2606	13	90	17	0	0.751640866	0.694241774	0.721801997	16	74	0	0.177777778			COG3335|COG3415	Transposase|CRISPR-associated protein Csa3, CARF domain (Csa3) (PDB:2WTE) (PUBMED:21093452)	X|V	Mobilome: prophages, transposons|Defense mechanisms	COG3335|COG3415	CRISPR-Cas system	PF13358.8	DDE superfamily endonuclease					--------------MYCCTDNSPI-HRKNVIRELVEAGGHQLLFLPKYSPDLNDIEHDFSALKRARM-YSPINTYRFGNYS-----------------------------------------------------------------------
1508	GC_00000009	core_with_duplications	H94	44434	13	90	17	0	0.751640866	0.694241774	0.721801997	16	74	0	0.177777778			COG3335|COG3415	Transposase|CRISPR-associated protein Csa3, CARF domain (Csa3) (PDB:2WTE) (PUBMED:21093452)	X|V	Mobilome: prophages, transposons|Defense mechanisms	COG3335|COG3415	CRISPR-Cas system	PF13358.8	DDE superfamily endonuclease					MVKSTFITIIKKSQCTAAWIIHQF-SRKNVIRELVEAGSHQLLFLPKYSPDLNDIEHNFSALKRARM-YPDINTSLDAIILNYCTK------------------------------------------------------------------
1509	GC_00000009	core_with_duplications	H94	67071	13	90	17	0	0.751640866	0.694241774	0.721801997	16	74	0	0.177777778			COG3335|COG3415	Transposase|CRISPR-associated protein Csa3, CARF domain (Csa3) (PDB:2WTE) (PUBMED:21093452)	X|V	Mobilome: prophages, transposons|Defense mechanisms	COG3335|COG3415	CRISPR-Cas system	PF13358.8	DDE superfamily endonuclease					------------------MDNSPI-HRKNLIRELVEAGSHQLLFLSKYSPDLNNIEHDFSALKIARM-YLPIKTSLD---------------------------------------------------------------------------
1510	GC_00000009	core_with_duplications	H94	67073	13	90	17	0	0.751640866	0.694241774	0.721801997	16	74	0	0.177777778			COG3335|COG3415	Transposase|CRISPR-associated protein Csa3, CARF domain (Csa3) (PDB:2WTE) (PUBMED:21093452)	X|V	Mobilome: prophages, transposons|Defense mechanisms	COG3335|COG3415	CRISPR-Cas system	PF13358.8	DDE superfamily endonuclease					------------------MDNSPI-HRKNLIRELVEAGSHQLLFLSKYSPDLNNIEHDFSALKIARM-YLPIKTSLD---------------------------------------------------------------------------
1511	GC_00000009	core_with_duplications	H94	59321	13	90	17	0	0.751640866	0.694241774	0.721801997	16	74	0	0.177777778			COG3335|COG3415	Transposase|CRISPR-associated protein Csa3, CARF domain (Csa3) (PDB:2WTE) (PUBMED:21093452)	X|V	Mobilome: prophages, transposons|Defense mechanisms	COG3335|COG3415	CRISPR-Cas system	PF13358.8	DDE superfamily endonuclease					------ITIIKNSQCTAAWIIHQF-SRKNVIRELVEAGGHQLLFLPKYSPDLNDIEHDFSALKRAIM-YSPINTSRFGNYS-----------------------------------------------------------------------
1512	GC_00000009	core_with_duplications	H94	2436	13	90	17	0	0.751640866	0.694241774	0.721801997	16	74	0	0.177777778			COG3335|COG3415	Transposase|CRISPR-associated protein Csa3, CARF domain (Csa3) (PDB:2WTE) (PUBMED:21093452)	X|V	Mobilome: prophages, transposons|Defense mechanisms	COG3335|COG3415	CRISPR-Cas system	PF13358.8	DDE superfamily endonuclease					------------MSSVLIIENLPM-HRKNLIRELVEAGSHQLLFLPKYSPDLNNIKHDFSA-------------------------------------------------------------------------------------------
1514	GC_00000009	core_with_duplications	H94	2605	13	90	17	0	0.751640866	0.694241774	0.721801997	16	74	0	0.177777778			COG3335|COG3415	Transposase|CRISPR-associated protein Csa3, CARF domain (Csa3) (PDB:2WTE) (PUBMED:21093452)	X|V	Mobilome: prophages, transposons|Defense mechanisms	COG3335|COG3415	CRISPR-Cas system	PF13358.8	DDE superfamily endonuclease					------------------------------------AGGHQLLFLPKYSPDLNDVEHYFSALKRARI-Y-----------------------------------------------------------------------------------
1519	GC_00000009	core_with_duplications	H94	66857	13	90	17	0	0.751640866	0.694241774	0.721801997	16	74	0	0.177777778			COG3335|COG3415	Transposase|CRISPR-associated protein Csa3, CARF domain (Csa3) (PDB:2WTE) (PUBMED:21093452)	X|V	Mobilome: prophages, transposons|Defense mechanisms	COG3335|COG3415	CRISPR-Cas system	PF13358.8	DDE superfamily endonuclease					----------------------------------VEAGGHQLLFLPKYSPDFNDIEHDFSLLKRAVFTYQYI--SIWKLFVIIVPDYVSLLFKITIDSYIAILFYLLPKSYCFLGWGVRGQIVNGQECRG----------------------
1520	GC_00000009	core_with_duplications	IMS101	24202	13	90	17	0	0.751640866	0.694241774	0.721801997	16	74	0	0.177777778			COG3335|COG3415	Transposase|CRISPR-associated protein Csa3, CARF domain (Csa3) (PDB:2WTE) (PUBMED:21093452)	X|V	Mobilome: prophages, transposons|Defense mechanisms	COG3335|COG3415	CRISPR-Cas system	PF13358.8	DDE superfamily endonuclease					----------------MIMNNVPI-YRKTVIKQIVEDRGHQVIFPPKYSPNLKDIKHDFSSLKRARM-YTPSNTALDKIICNYCVA------------------------------------------------------------------
1522	GC_00000009	core_with_duplications	IMS101	20359	13	90	17	0	0.751640866	0.694241774	0.721801997	16	74	0	0.177777778			COG3335|COG3415	Transposase|CRISPR-associated protein Csa3, CARF domain (Csa3) (PDB:2WTE) (PUBMED:21093452)	X|V	Mobilome: prophages, transposons|Defense mechanisms	COG3335|COG3415	CRISPR-Cas system							#NAME?
1523	GC_00000009	core_with_duplications	MAG_Trichodesmium_erythraeum	1287	13	90	17	0	0.751640866	0.694241774	0.721801997	16	74	0	0.177777778			COG3335|COG3415	Transposase|CRISPR-associated protein Csa3, CARF domain (Csa3) (PDB:2WTE) (PUBMED:21093452)	X|V	Mobilome: prophages, transposons|Defense mechanisms	COG3335|COG3415	CRISPR-Cas system	PF13358.8	DDE superfamily endonuclease					------------------MDNSPI-HRKKLIRELVEAGAHQLLCLPKYSPDLNDVEHDFSSLKRAKM-YSYVNTFFDEIIRDYYAK------------------------------------------------------------------
1524	GC_00000009	core_with_duplications	MAG_Trichodesmium_erythraeum	58059	13	90	17	0	0.751640866	0.694241774	0.721801997	16	74	0	0.177777778			COG3335|COG3415	Transposase|CRISPR-associated protein Csa3, CARF domain (Csa3) (PDB:2WTE) (PUBMED:21093452)	X|V	Mobilome: prophages, transposons|Defense mechanisms	COG3335|COG3415	CRISPR-Cas system	PF13358.8	DDE superfamily endonuclease					----------------MIMNNVPI-YRKTVIKQIVEDRGHQVIFPPKYSPNLKDIKHDFSSLKRARM-YTPSNTALDKIICNYCVA------------------------------------------------------------------
1525	GC_00000009	core_with_duplications	MAG_Trichodesmium_erythraeum	58261	13	90	17	0	0.751640866	0.694241774	0.721801997	16	74	0	0.177777778			COG3335|COG3415	Transposase|CRISPR-associated protein Csa3, CARF domain (Csa3) (PDB:2WTE) (PUBMED:21093452)	X|V	Mobilome: prophages, transposons|Defense mechanisms	COG3335|COG3415	CRISPR-Cas system							#NAME?
1526	GC_00000009	core_with_duplications	MAG_Trichodesmium_erythraeum	16062	13	90	17	0	0.751640866	0.694241774	0.721801997	16	74	0	0.177777778			COG3335|COG3415	Transposase|CRISPR-associated protein Csa3, CARF domain (Csa3) (PDB:2WTE) (PUBMED:21093452)	X|V	Mobilome: prophages, transposons|Defense mechanisms	COG3335|COG3415	CRISPR-Cas system	PF13358.8	DDE superfamily endonuclease					------------------MDNATI-YRKTVVKQIVEDLGHQVILLPKYSPDLNDIEHNMILVP-----------------------------------------------------------------------------------------
1528	GC_00000009	core_with_duplications	MAG_Trichodesmium_thiebautii_Atlantic	1811	13	90	17	0	0.751640866	0.694241774	0.721801997	16	74	0	0.177777778			COG3335|COG3415	Transposase|CRISPR-associated protein Csa3, CARF domain (Csa3) (PDB:2WTE) (PUBMED:21093452)	X|V	Mobilome: prophages, transposons|Defense mechanisms	COG3335|COG3415	CRISPR-Cas system	PF13358.8	DDE superfamily endonuclease					------------------MDNSPI-HRKNVIRELVEAGGHQLLFLPKYSPDLNDIEHDFSALKRSRM-YLPINTSLD---------------------------------------------------------------------------
1529	GC_00000009	core_with_duplications	MAG_Trichodesmium_thiebautii_Atlantic	8876	13	90	17	0	0.751640866	0.694241774	0.721801997	16	74	0	0.177777778			COG3335|COG3415	Transposase|CRISPR-associated protein Csa3, CARF domain (Csa3) (PDB:2WTE) (PUBMED:21093452)	X|V	Mobilome: prophages, transposons|Defense mechanisms	COG3335|COG3415	CRISPR-Cas system	PF13358.8	DDE superfamily endonuclease					------------------MDNSPI-HRKNVIRELVEAGSHQLIFLPKYSPDLNDIEHDFSALKRARM-YPPINTSRFGNYS-----------------------------------------------------------------------
1530	GC_00000009	core_with_duplications	MAG_Trichodesmium_thiebautii_Atlantic	50687	13	90	17	0	0.751640866	0.694241774	0.721801997	16	74	0	0.177777778			COG3335|COG3415	Transposase|CRISPR-associated protein Csa3, CARF domain (Csa3) (PDB:2WTE) (PUBMED:21093452)	X|V	Mobilome: prophages, transposons|Defense mechanisms	COG3335|COG3415	CRISPR-Cas system	PF13358.8	DDE superfamily endonuclease					------------FPVYCCMDNPPI-HRKNVIRELIEAGGHQLLFWQKYSPDLNDIEYDFSALKRARM-YSPINTSRFGNYS-----------------------------------------------------------------------
1531	GC_00000009	core_with_duplications	MAG_Trichodesmium_thiebautii_Atlantic	29236	13	90	17	0	0.751640866	0.694241774	0.721801997	16	74	0	0.177777778			COG3335|COG3415	Transposase|CRISPR-associated protein Csa3, CARF domain (Csa3) (PDB:2WTE) (PUBMED:21093452)	X|V	Mobilome: prophages, transposons|Defense mechanisms	COG3335|COG3415	CRISPR-Cas system	PF13358.8	DDE superfamily endonuclease					-----------------ATKVKSR-HRKNVIRELVEAGGHQLLFLPKYSPDLNDIEHYFSALKRARM-YSHINTSLD---------------------------------------------------------------------------
1532	GC_00000009	core_with_duplications	MAG_Trichodesmium_thiebautii_Atlantic	51155	13	90	17	0	0.751640866	0.694241774	0.721801997	16	74	0	0.177777778			COG3335|COG3415	Transposase|CRISPR-associated protein Csa3, CARF domain (Csa3) (PDB:2WTE) (PUBMED:21093452)	X|V	Mobilome: prophages, transposons|Defense mechanisms	COG3335|COG3415	CRISPR-Cas system	PF13358.8	DDE superfamily endonuclease	K07494	putative transposase			--------------MTIIIDNSRI-HRKNVIRELVEAGGHQLLFLPKYSPDLNDIEHDFSTLKIAIM-YSP---------------------------------------------------------------------------------
1534	GC_00000009	core_with_duplications	MAG_Trichodesmium_thiebautii_Atlantic	9067	13	90	17	0	0.751640866	0.694241774	0.721801997	16	74	0	0.177777778			COG3335|COG3415	Transposase|CRISPR-associated protein Csa3, CARF domain (Csa3) (PDB:2WTE) (PUBMED:21093452)	X|V	Mobilome: prophages, transposons|Defense mechanisms	COG3335|COG3415	CRISPR-Cas system	PF13358.8	DDE superfamily endonuclease					------------------MDNSPI-HRKNLIRELVEPGDNQLLFSPKYSPNLNDIEHDFSGLKIARM-YSPMNRSRFGNYS-----------------------------------------------------------------------
1536	GC_00000009	core_with_duplications	MAG_Trichodesmium_thiebautii_Atlantic	43826	13	90	17	0	0.751640866	0.694241774	0.721801997	16	74	0	0.177777778			COG3335|COG3415	Transposase|CRISPR-associated protein Csa3, CARF domain (Csa3) (PDB:2WTE) (PUBMED:21093452)	X|V	Mobilome: prophages, transposons|Defense mechanisms	COG3335|COG3415	CRISPR-Cas system	PF13358.8	DDE superfamily endonuclease					----------------------------NVIRELVEAGGHQLLFLPKYSPDLNDVEHYFSALKRARM-Y-----------------------------------------------------------------------------------
1537	GC_00000009	core_with_duplications	MAG_Trichodesmium_thiebautii_Atlantic	16334	13	90	17	0	0.751640866	0.694241774	0.721801997	16	74	0	0.177777778			COG3335|COG3415	Transposase|CRISPR-associated protein Csa3, CARF domain (Csa3) (PDB:2WTE) (PUBMED:21093452)	X|V	Mobilome: prophages, transposons|Defense mechanisms	COG3335|COG3415	CRISPR-Cas system	PF13358.8	DDE superfamily endonuclease					---------------------------KNVIRELVEAGGHQLLFLPKYSPDLNDIEHDFSALKRAVFTYQYVS-------------------------------------------------------------------------------
1538	GC_00000009	core_with_duplications	MAG_Trichodesmium_thiebautii_Atlantic	43568	13	90	17	0	0.751640866	0.694241774	0.721801997	16	74	0	0.177777778			COG3335|COG3415	Transposase|CRISPR-associated protein Csa3, CARF domain (Csa3) (PDB:2WTE) (PUBMED:21093452)	X|V	Mobilome: prophages, transposons|Defense mechanisms	COG3335|COG3415	CRISPR-Cas system	PF13358.8	DDE superfamily endonuclease					--------------SVLIIENLPM-HRKNLIRELVEAGSHQLLFLPKYSPDLNNIKHDFSA-------------------------------------------------------------------------------------------
1542	GC_00000009	core_with_duplications	MAG_Trichodesmium_thiebautii_Indian	73294	13	90	17	0	0.751640866	0.694241774	0.721801997	16	74	0	0.177777778			COG3335|COG3415	Transposase|CRISPR-associated protein Csa3, CARF domain (Csa3) (PDB:2WTE) (PUBMED:21093452)	X|V	Mobilome: prophages, transposons|Defense mechanisms	COG3335|COG3415	CRISPR-Cas system	PF13358.8	DDE superfamily endonuclease					------------------MDNSPI-HRKNVIRELVEAGGHQLIFLPKYSPDFNDIEHDFSALKRTRM-YPPINTSRVGNYS-----------------------------------------------------------------------
1543	GC_00000009	core_with_duplications	MAG_Trichodesmium_thiebautii_Indian	73417	13	90	17	0	0.751640866	0.694241774	0.721801997	16	74	0	0.177777778			COG3335|COG3415	Transposase|CRISPR-associated protein Csa3, CARF domain (Csa3) (PDB:2WTE) (PUBMED:21093452)	X|V	Mobilome: prophages, transposons|Defense mechanisms	COG3335|COG3415	CRISPR-Cas system	PF13358.8	DDE superfamily endonuclease					MVSSTFITIIKKSQYTAARIIHQF-SGKNVIRELVEAGGHQLLFSPKYSPDLNDIEHDFSALKRARM-YSPINISRLGNYS-----------------------------------------------------------------------
1544	GC_00000009	core_with_duplications	MAG_Trichodesmium_thiebautii_Indian	29427	13	90	17	0	0.751640866	0.694241774	0.721801997	16	74	0	0.177777778			COG3335|COG3415	Transposase|CRISPR-associated protein Csa3, CARF domain (Csa3) (PDB:2WTE) (PUBMED:21093452)	X|V	Mobilome: prophages, transposons|Defense mechanisms	COG3335|COG3415	CRISPR-Cas system	PF13358.8	DDE superfamily endonuclease					-------------------------LYQSRFKKHVEAGGHQLLFLPKDSPDLNDIEPDFSALKRARM-YSPINTSRFGNYS-----------------------------------------------------------------------
1546	GC_00000009	core_with_duplications	St11_bin5	48679	13	90	17	0	0.751640866	0.694241774	0.721801997	16	74	0	0.177777778			COG3335|COG3415	Transposase|CRISPR-associated protein Csa3, CARF domain (Csa3) (PDB:2WTE) (PUBMED:21093452)	X|V	Mobilome: prophages, transposons|Defense mechanisms	COG3335|COG3415	CRISPR-Cas system							------------------MNNVPI-YRKTVIKQIVEDRGHQVIFPPKYSPNLKDIKHDFSSLKRARM-YTPSNTALDKIICNYCVA------------------------------------------------------------------
1547	GC_00000009	core_with_duplications	St11_bin5	70840	13	90	17	0	0.751640866	0.694241774	0.721801997	16	74	0	0.177777778			COG3335|COG3415	Transposase|CRISPR-associated protein Csa3, CARF domain (Csa3) (PDB:2WTE) (PUBMED:21093452)	X|V	Mobilome: prophages, transposons|Defense mechanisms	COG3335|COG3415	CRISPR-Cas system							#NAME?
1549	GC_00000009	core_with_duplications	St16_bin2_Tuft	62052	13	90	17	0	0.751640866	0.694241774	0.721801997	16	74	0	0.177777778			COG3335|COG3415	Transposase|CRISPR-associated protein Csa3, CARF domain (Csa3) (PDB:2WTE) (PUBMED:21093452)	X|V	Mobilome: prophages, transposons|Defense mechanisms	COG3335|COG3415	CRISPR-Cas system	PF13358.8	DDE superfamily endonuclease					------------------MDNSSI-HRKNVIRELVEPGGHQLLFLPKYSPDLNEIEHDFSALKRAKM-YSPINSLLMKLFVIIIPNYISFLFTKTISSIFHLGKRFKFCICK----------------------------------------
1550	GC_00000009	core_with_duplications	St16_bin2_Tuft	76055	13	90	17	0	0.751640866	0.694241774	0.721801997	16	74	0	0.177777778			COG3335|COG3415	Transposase|CRISPR-associated protein Csa3, CARF domain (Csa3) (PDB:2WTE) (PUBMED:21093452)	X|V	Mobilome: prophages, transposons|Defense mechanisms	COG3335|COG3415	CRISPR-Cas system	PF13358.8	DDE superfamily endonuclease					--------------MYCCTDNSLI-HRKNVIRELVEAGGHQLIFLPKYSPDLNDIEHDFSALKRARM-YSLINTSRFGNYS-----------------------------------------------------------------------
1551	GC_00000009	core_with_duplications	St16_bin2_Tuft	61770	13	90	17	0	0.751640866	0.694241774	0.721801997	16	74	0	0.177777778			COG3335|COG3415	Transposase|CRISPR-associated protein Csa3, CARF domain (Csa3) (PDB:2WTE) (PUBMED:21093452)	X|V	Mobilome: prophages, transposons|Defense mechanisms	COG3335|COG3415	CRISPR-Cas system	PF13358.8	DDE superfamily endonuclease					MVKSTFITIIKKSQCTAAWIIQQF-SRKNVIRELVEAGSHQLLFLPKYSPNLNDIEHDFSALKIARM-YPDINTSLDTIILNYYTK------------------------------------------------------------------
1552	GC_00000009	core_with_duplications	St16_bin2_Tuft	69122	13	90	17	0	0.751640866	0.694241774	0.721801997	16	74	0	0.177777778			COG3335|COG3415	Transposase|CRISPR-associated protein Csa3, CARF domain (Csa3) (PDB:2WTE) (PUBMED:21093452)	X|V	Mobilome: prophages, transposons|Defense mechanisms	COG3335|COG3415	CRISPR-Cas system	PF13358.8	DDE superfamily endonuclease					------------------MDNSPI-HRKNLIRELVEPGDNQLLFSPKYSPDLNDIEHDFSGLKIARM-YSPMNRSRFGNYS-----------------------------------------------------------------------
1553	GC_00000009	core_with_duplications	St16_bin2_Tuft	39619	13	90	17	0	0.751640866	0.694241774	0.721801997	16	74	0	0.177777778			COG3335|COG3415	Transposase|CRISPR-associated protein Csa3, CARF domain (Csa3) (PDB:2WTE) (PUBMED:21093452)	X|V	Mobilome: prophages, transposons|Defense mechanisms	COG3335|COG3415	CRISPR-Cas system	PF13358.8	DDE superfamily endonuclease					------------------MDNSPIKHEKNVIRELVEAGGRQLLFLPKYSPNLNDIKHGFSALKRARM-YSSINTSRFGNYSSLLLQIMSHFYLK----------------------------------------------------------
1554	GC_00000009	core_with_duplications	St16_bin2_Tuft	47133	13	90	17	0	0.751640866	0.694241774	0.721801997	16	74	0	0.177777778			COG3335|COG3415	Transposase|CRISPR-associated protein Csa3, CARF domain (Csa3) (PDB:2WTE) (PUBMED:21093452)	X|V	Mobilome: prophages, transposons|Defense mechanisms	COG3335|COG3415	CRISPR-Cas system	PF13358.8	DDE superfamily endonuclease					MVWSTFITIIKNSQCTAARIIHHL-LLKNVISELVEAGGYQLLFLPKYSPDLNDIEHDFSALKIARM-YSPINTSRFGSYS-----------------------------------------------------------------------
1555	GC_00000009	core_with_duplications	St16_bin2_Tuft	69061	13	90	17	0	0.751640866	0.694241774	0.721801997	16	74	0	0.177777778			COG3335|COG3415	Transposase|CRISPR-associated protein Csa3, CARF domain (Csa3) (PDB:2WTE) (PUBMED:21093452)	X|V	Mobilome: prophages, transposons|Defense mechanisms	COG3335|COG3415	CRISPR-Cas system	PF13358.8	DDE superfamily endonuclease					------------MSSVLIIENLPM-HRKNLIRELVEAGSHQLLFLPKYSPDLNNIKHDFSA-------------------------------------------------------------------------------------------
1557	GC_00000009	core_with_duplications	St16_bin4_tuft	6161	13	90	17	0	0.751640866	0.694241774	0.721801997	16	74	0	0.177777778			COG3335|COG3415	Transposase|CRISPR-associated protein Csa3, CARF domain (Csa3) (PDB:2WTE) (PUBMED:21093452)	X|V	Mobilome: prophages, transposons|Defense mechanisms	COG3335|COG3415	CRISPR-Cas system	PF13358.8	DDE superfamily endonuclease					---------------------------KNVIRELVEAGGHQLIFWPKYSPDLNDIEHDFSALKRARM-YSPINTSVD---------------------------------------------------------------------------
1558	GC_00000009	core_with_duplications	St16_bin4_tuft	5974	13	90	17	0	0.751640866	0.694241774	0.721801997	16	74	0	0.177777778			COG3335|COG3415	Transposase|CRISPR-associated protein Csa3, CARF domain (Csa3) (PDB:2WTE) (PUBMED:21093452)	X|V	Mobilome: prophages, transposons|Defense mechanisms	COG3335|COG3415	CRISPR-Cas system	PF13358.8	DDE superfamily endonuclease					------------------MENSPI-HRKKVIRELVEAGGHQLLFWLKYSADLNYIEHDFSALKRARM-YSPINTSQFGNYS-----------------------------------------------------------------------
1559	GC_00000009	core_with_duplications	St16_bin4_tuft	40746	13	90	17	0	0.751640866	0.694241774	0.721801997	16	74	0	0.177777778			COG3335|COG3415	Transposase|CRISPR-associated protein Csa3, CARF domain (Csa3) (PDB:2WTE) (PUBMED:21093452)	X|V	Mobilome: prophages, transposons|Defense mechanisms	COG3335|COG3415	CRISPR-Cas system	PF13358.8	DDE superfamily endonuclease					---------------------------KNVIRELVEAGGHQLIFWPKYSPDLNDIEHDFSALKRARM-YSPINTSRFGNYS-----------------------------------------------------------------------
1560	GC_00000009	core_with_duplications	St16_bin4_tuft	33525	13	90	17	0	0.751640866	0.694241774	0.721801997	16	74	0	0.177777778			COG3335|COG3415	Transposase|CRISPR-associated protein Csa3, CARF domain (Csa3) (PDB:2WTE) (PUBMED:21093452)	X|V	Mobilome: prophages, transposons|Defense mechanisms	COG3335|COG3415	CRISPR-Cas system							------------------MNNAPI-HRKTVIKQIVEDGDHQVIFLPNYFPNLKDIKHGFSALKRVRM-YTPSNTALDKIVCNYCVA------------------------------------------------------------------
1562	GC_00000009	core_with_duplications	St18_bin1	68820	13	90	17	0	0.751640866	0.694241774	0.721801997	16	74	0	0.177777778			COG3335|COG3415	Transposase|CRISPR-associated protein Csa3, CARF domain (Csa3) (PDB:2WTE) (PUBMED:21093452)	X|V	Mobilome: prophages, transposons|Defense mechanisms	COG3335|COG3415	CRISPR-Cas system	PF13358.8	DDE superfamily endonuclease					------------------MDNSPI-HRKNVIRELVEAGGHQLLFLPKYSPNLNDIEHDFSALKIAIM-YSYINTYIDEFIRSYCAK------------------------------------------------------------------
1563	GC_00000009	core_with_duplications	St18_bin1	53678	13	90	17	0	0.751640866	0.694241774	0.721801997	16	74	0	0.177777778			COG3335|COG3415	Transposase|CRISPR-associated protein Csa3, CARF domain (Csa3) (PDB:2WTE) (PUBMED:21093452)	X|V	Mobilome: prophages, transposons|Defense mechanisms	COG3335|COG3415	CRISPR-Cas system	PF13358.8	DDE superfamily endonuclease					------------------MDNPPI-HRKNVIRELIEAGGHQLLFWQKYSPDLNDIEHDFSALKRARM-YSPINTSRFGNYS-----------------------------------------------------------------------
1564	GC_00000009	core_with_duplications	St18_bin1	39395	13	90	17	0	0.751640866	0.694241774	0.721801997	16	74	0	0.177777778			COG3335|COG3415	Transposase|CRISPR-associated protein Csa3, CARF domain (Csa3) (PDB:2WTE) (PUBMED:21093452)	X|V	Mobilome: prophages, transposons|Defense mechanisms	COG3335|COG3415	CRISPR-Cas system	PF13358.8	DDE superfamily endonuclease					------------------MDNSPI-HGKSVIRELVEVGGHQLLFLPKYSPDLNDIEHDFSALKRSRM-YLPINTSLD---------------------------------------------------------------------------
1565	GC_00000009	core_with_duplications	St18_bin1	75781	13	90	17	0	0.751640866	0.694241774	0.721801997	16	74	0	0.177777778			COG3335|COG3415	Transposase|CRISPR-associated protein Csa3, CARF domain (Csa3) (PDB:2WTE) (PUBMED:21093452)	X|V	Mobilome: prophages, transposons|Defense mechanisms	COG3335|COG3415	CRISPR-Cas system	PF13358.8	DDE superfamily endonuclease					--------------MYCCTDNSPI-HRKNVIRELVEAGDHQLLFLPKYSPDLNGIEHDFSALKRARM-YSSIKTSRFGSYS-----------------------------------------------------------------------
1566	GC_00000009	core_with_duplications	St18_bin1	4544	13	90	17	0	0.751640866	0.694241774	0.721801997	16	74	0	0.177777778			COG3335|COG3415	Transposase|CRISPR-associated protein Csa3, CARF domain (Csa3) (PDB:2WTE) (PUBMED:21093452)	X|V	Mobilome: prophages, transposons|Defense mechanisms	COG3335|COG3415	CRISPR-Cas system	PF13358.8	DDE superfamily endonuclease					-------------------------TRKNVIRELVEAGGHQLLFLPKYSPDLNDIEHDFSALKIARM-YSPINTSRLGNYSQLLC-------------------------------------------------------------------
1567	GC_00000009	core_with_duplications	St18_bin1	68702	13	90	17	0	0.751640866	0.694241774	0.721801997	16	74	0	0.177777778			COG3335|COG3415	Transposase|CRISPR-associated protein Csa3, CARF domain (Csa3) (PDB:2WTE) (PUBMED:21093452)	X|V	Mobilome: prophages, transposons|Defense mechanisms	COG3335|COG3415	CRISPR-Cas system	PF13358.8	DDE superfamily endonuclease	K07494	putative transposase			--------------MTIIIDNSRI-HRKNVIRELVEAGGHQLLFLPKYSPDLNDIEHDFSTLKIAIM-YSP---------------------------------------------------------------------------------
1569	GC_00000009	core_with_duplications	St18_bin1	46497	13	90	17	0	0.751640866	0.694241774	0.721801997	16	74	0	0.177777778			COG3335|COG3415	Transposase|CRISPR-associated protein Csa3, CARF domain (Csa3) (PDB:2WTE) (PUBMED:21093452)	X|V	Mobilome: prophages, transposons|Defense mechanisms	COG3335|COG3415	CRISPR-Cas system	PF13358.8	DDE superfamily endonuclease					------------------MDNSPI-HRKNLIRELVEPGDNQLLFSPKYSPNLNDIEHDFSGLKIARM-YSPMNRSRFGNYS-----------------------------------------------------------------------
1570	GC_00000009	core_with_duplications	St18_bin1	39304	13	90	17	0	0.751640866	0.694241774	0.721801997	16	74	0	0.177777778			COG3335|COG3415	Transposase|CRISPR-associated protein Csa3, CARF domain (Csa3) (PDB:2WTE) (PUBMED:21093452)	X|V	Mobilome: prophages, transposons|Defense mechanisms	COG3335|COG3415	CRISPR-Cas system	PF13358.8	DDE superfamily endonuclease					------------------MDNSPI-HRKKLIRELVEAGAHQLLCLPKYSPDLNDVEHDFSSLKRAKM-Y-----------------------------------------------------------------------------------
1571	GC_00000009	core_with_duplications	St18_bin1	32150	13	90	17	0	0.751640866	0.694241774	0.721801997	16	74	0	0.177777778			COG3335|COG3415	Transposase|CRISPR-associated protein Csa3, CARF domain (Csa3) (PDB:2WTE) (PUBMED:21093452)	X|V	Mobilome: prophages, transposons|Defense mechanisms	COG3335|COG3415	CRISPR-Cas system	PF13358.8	DDE superfamily endonuclease					------------------MDNSPI-HRKNVIRELVEPGGHQLLFLLQYSPNLNDIEHNFSALKRAIM-------------------------------------------------------------------------------------
1572	GC_00000009	core_with_duplications	St18_bin1	31847	13	90	17	0	0.751640866	0.694241774	0.721801997	16	74	0	0.177777778			COG3335|COG3415	Transposase|CRISPR-associated protein Csa3, CARF domain (Csa3) (PDB:2WTE) (PUBMED:21093452)	X|V	Mobilome: prophages, transposons|Defense mechanisms	COG3335|COG3415	CRISPR-Cas system	PF13358.8	DDE superfamily endonuclease					---------------------------KNVIRELIEAGGHQLLFWQKYSPDLNDIEHDFSALKRART-YIPHVKI-----------------------------------------------------------------------------
1579	GC_00000009	core_with_duplications	St19_bin1	3466	13	90	17	0	0.751640866	0.694241774	0.721801997	16	74	0	0.177777778			COG3335|COG3415	Transposase|CRISPR-associated protein Csa3, CARF domain (Csa3) (PDB:2WTE) (PUBMED:21093452)	X|V	Mobilome: prophages, transposons|Defense mechanisms	COG3335|COG3415	CRISPR-Cas system	PF13358.8	DDE superfamily endonuclease					------------------MDNSPI-HRKNVIRELVEAGGHQLLFLPKYSPNLNDIEHDFSPLKIAIM-YSYINTYIDEFIRSYCAK------------------------------------------------------------------
1580	GC_00000009	core_with_duplications	St19_bin1	18284	13	90	17	0	0.751640866	0.694241774	0.721801997	16	74	0	0.177777778			COG3335|COG3415	Transposase|CRISPR-associated protein Csa3, CARF domain (Csa3) (PDB:2WTE) (PUBMED:21093452)	X|V	Mobilome: prophages, transposons|Defense mechanisms	COG3335|COG3415	CRISPR-Cas system	PF13358.8	DDE superfamily endonuclease					------------------MDNSPI-HRKNVIRELVEAGSHQLIFLPKYSPDLNDIEHDFSALKRARM-YPPINTSRFGNYS-----------------------------------------------------------------------
1581	GC_00000009	core_with_duplications	St19_bin1	45042	13	90	17	0	0.751640866	0.694241774	0.721801997	16	74	0	0.177777778			COG3335|COG3415	Transposase|CRISPR-associated protein Csa3, CARF domain (Csa3) (PDB:2WTE) (PUBMED:21093452)	X|V	Mobilome: prophages, transposons|Defense mechanisms	COG3335|COG3415	CRISPR-Cas system	PF13358.8	DDE superfamily endonuclease					------------------MDNPPI-HRKNVIRELIEAGGHQLLFWQKYSPDLNDIEHDFSALKRARM-YSPINTSRFGNYS-----------------------------------------------------------------------
1582	GC_00000009	core_with_duplications	St19_bin1	30994	13	90	17	0	0.751640866	0.694241774	0.721801997	16	74	0	0.177777778			COG3335|COG3415	Transposase|CRISPR-associated protein Csa3, CARF domain (Csa3) (PDB:2WTE) (PUBMED:21093452)	X|V	Mobilome: prophages, transposons|Defense mechanisms	COG3335|COG3415	CRISPR-Cas system	PF13358.8	DDE superfamily endonuclease					------------------MDNSPI-HGKSVIRELVEVGGHQLLFLPKYSPDLNDIEHDFSALKRSRM-YLPINTSLD---------------------------------------------------------------------------
1583	GC_00000009	core_with_duplications	St19_bin1	74585	13	90	17	0	0.751640866	0.694241774	0.721801997	16	74	0	0.177777778			COG3335|COG3415	Transposase|CRISPR-associated protein Csa3, CARF domain (Csa3) (PDB:2WTE) (PUBMED:21093452)	X|V	Mobilome: prophages, transposons|Defense mechanisms	COG3335|COG3415	CRISPR-Cas system	PF13358.8	DDE superfamily endonuclease					--------------MYCCTDNSPI-HRKNVIRELVEAGDHQLLFLPKYSPDLNGIEHDFSALKRARM-YSSIKTSRFGSYS-----------------------------------------------------------------------
1584	GC_00000009	core_with_duplications	St19_bin1	38206	13	90	17	0	0.751640866	0.694241774	0.721801997	16	74	0	0.177777778			COG3335|COG3415	Transposase|CRISPR-associated protein Csa3, CARF domain (Csa3) (PDB:2WTE) (PUBMED:21093452)	X|V	Mobilome: prophages, transposons|Defense mechanisms	COG3335|COG3415	CRISPR-Cas system	PF13358.8	DDE superfamily endonuclease					------------------MDNSPI-QRKKVIRELVEAEVYQLLFLPKYFPDLNDIEHDFSELKRARM-HSPINTSRFGNFS-----------------------------------------------------------------------
1585	GC_00000009	core_with_duplications	St19_bin1	45362	13	90	17	0	0.751640866	0.694241774	0.721801997	16	74	0	0.177777778			COG3335|COG3415	Transposase|CRISPR-associated protein Csa3, CARF domain (Csa3) (PDB:2WTE) (PUBMED:21093452)	X|V	Mobilome: prophages, transposons|Defense mechanisms	COG3335|COG3415	CRISPR-Cas system	PF13358.8	DDE superfamily endonuclease					--------------MTIIIDNSRI-HRKNVIRELVEAGGHQLLFLPKYSPDLNNIEHDFSALKIAIM-YSP---------------------------------------------------------------------------------
1587	GC_00000009	core_with_duplications	St19_bin2	13139	13	90	17	0	0.751640866	0.694241774	0.721801997	16	74	0	0.177777778			COG3335|COG3415	Transposase|CRISPR-associated protein Csa3, CARF domain (Csa3) (PDB:2WTE) (PUBMED:21093452)	X|V	Mobilome: prophages, transposons|Defense mechanisms	COG3335|COG3415	CRISPR-Cas system	PF13358.8	DDE superfamily endonuclease					----------------------------------VEAGGHQLLFLPKYSPDLNDIEHDFSTLKRSRM-YSPINTSRFRNFRNYCAK------------------------------------------------------------------
1588	GC_00000009	core_with_duplications	St19_bin2	55205	13	90	17	0	0.751640866	0.694241774	0.721801997	16	74	0	0.177777778			COG3335|COG3415	Transposase|CRISPR-associated protein Csa3, CARF domain (Csa3) (PDB:2WTE) (PUBMED:21093452)	X|V	Mobilome: prophages, transposons|Defense mechanisms	COG3335|COG3415	CRISPR-Cas system							------------------MNNAPI-HRKTVIKQIVEDGDHQVIFLPNYFPNLKDIKHGFSALKRVRM-YTPSNTALDKIVCNYCVA------------------------------------------------------------------
1589	GC_00000009	core_with_duplications	St19_bin2	76713	13	90	17	0	0.751640866	0.694241774	0.721801997	16	74	0	0.177777778			COG3335|COG3415	Transposase|CRISPR-associated protein Csa3, CARF domain (Csa3) (PDB:2WTE) (PUBMED:21093452)	X|V	Mobilome: prophages, transposons|Defense mechanisms	COG3335|COG3415	CRISPR-Cas system	PF13358.8	DDE superfamily endonuclease					---------------------------------LVEAGGHQLIFWPKYSPDLNDIEHDFSTLKRARM-YSPINTSRFGNYS-----------------------------------------------------------------------
1591	GC_00000009	core_with_duplications	St5_bin8	7304	13	90	17	0	0.751640866	0.694241774	0.721801997	16	74	0	0.177777778			COG3335|COG3415	Transposase|CRISPR-associated protein Csa3, CARF domain (Csa3) (PDB:2WTE) (PUBMED:21093452)	X|V	Mobilome: prophages, transposons|Defense mechanisms	COG3335|COG3415	CRISPR-Cas system	PF13358.8	DDE superfamily endonuclease					------------------MENSPI-HRKKVIRELVEAGGHQLLFWLKYSADLNYIEHDFSALKRARM-YSPINTSQFGNYS-----------------------------------------------------------------------
1592	GC_00000009	core_with_duplications	St5_bin8	34317	13	90	17	0	0.751640866	0.694241774	0.721801997	16	74	0	0.177777778			COG3335|COG3415	Transposase|CRISPR-associated protein Csa3, CARF domain (Csa3) (PDB:2WTE) (PUBMED:21093452)	X|V	Mobilome: prophages, transposons|Defense mechanisms	COG3335|COG3415	CRISPR-Cas system							------------------MNNAPI-HRKTVIKQIVEDGDHQVIFLPNYFPNLKDIKHGFSALKRVRM-YTPSNTALDKIVCNYCVA------------------------------------------------------------------
1593	GC_00000009	core_with_duplications	St5_bin8	7106	13	90	17	0	0.751640866	0.694241774	0.721801997	16	74	0	0.177777778			COG3335|COG3415	Transposase|CRISPR-associated protein Csa3, CARF domain (Csa3) (PDB:2WTE) (PUBMED:21093452)	X|V	Mobilome: prophages, transposons|Defense mechanisms	COG3335|COG3415	CRISPR-Cas system	PF13358.8	DDE superfamily endonuclease					------------------MDNSPI-HRKKLIRELVEAGAHQLLCLPKYSPDLNDVEHDFSSLKRAKM-Y-----------------------------------------------------------------------------------
1594	GC_00000009	core_with_duplications	Tery_2175	45970	13	90	17	0	0.751640866	0.694241774	0.721801997	16	74	0	0.177777778			COG3335|COG3415	Transposase|CRISPR-associated protein Csa3, CARF domain (Csa3) (PDB:2WTE) (PUBMED:21093452)	X|V	Mobilome: prophages, transposons|Defense mechanisms	COG3335|COG3415	CRISPR-Cas system							------------------MNNVPI-YRKTVIKQIVEDRGHQVIFPPKYSPNLKDIKHDFSSLKRARM-YTPSNTALDKIICNYCVA------------------------------------------------------------------
1595	GC_00000009	core_with_duplications	Tery_2175	3915	13	90	17	0	0.751640866	0.694241774	0.721801997	16	74	0	0.177777778			COG3335|COG3415	Transposase|CRISPR-associated protein Csa3, CARF domain (Csa3) (PDB:2WTE) (PUBMED:21093452)	X|V	Mobilome: prophages, transposons|Defense mechanisms	COG3335|COG3415	CRISPR-Cas system	PF13358.8	DDE superfamily endonuclease					---------------MLEVPSKKMSINYKVIIELVKAEGYQLLFLPQYSPDLNDIKHDFSALKR----Y-----------------------------------------------------------------------------------
4725	GC_00000084		H94	44483	12	28	5	0	0.816207139	0.669463341	0.735588094	3	25	0	0.107142857			COG3335|COG3415	Transposase|CRISPR-associated protein Csa3, CARF domain (Csa3) (PDB:2WTE) (PUBMED:21093452)	X|V	Mobilome: prophages, transposons|Defense mechanisms	COG3335|COG3415	CRISPR-Cas system							-----------TAAWIIHQFSRKNVIRELIEAGGHQLLFLPKDPPDLNDIEYDVSALKRSRMYSPMNTSFDEIIRNHCAK--YCPILI------------------
4728	GC_00000084		IMS101	19100	12	28	5	0	0.816207139	0.669463341	0.735588094	3	25	0	0.107142857			COG3335|COG3415	Transposase|CRISPR-associated protein Csa3, CARF domain (Csa3) (PDB:2WTE) (PUBMED:21093452)	X|V	Mobilome: prophages, transposons|Defense mechanisms	COG3335|COG3415	CRISPR-Cas system	PF13358.8	DDE superfamily endonuclease	K07494	putative transposase			--------MLIMDNSPIH---RKKVIRELVEAEDHQLLFLPKYSPNLNDIEHDFSALKRARMYLPINTSLDKIMRNYCTK--------------------------
4729	GC_00000084		MAG_Trichodesmium_erythraeum	15706	12	28	5	0	0.816207139	0.669463341	0.735588094	3	25	0	0.107142857			COG3335|COG3415	Transposase|CRISPR-associated protein Csa3, CARF domain (Csa3) (PDB:2WTE) (PUBMED:21093452)	X|V	Mobilome: prophages, transposons|Defense mechanisms	COG3335|COG3415	CRISPR-Cas system	PF13358.8	DDE superfamily endonuclease	K07494	putative transposase			--------MLIMDNSPIH---RKKVIRKLVEAEDHQLLFLPKYSPNLNDIEHDFSALKRARMYLPINTSLDKIMRNYCTK--------------------------
4734	GC_00000084		St16_bin2_Tuft	47121	12	28	5	0	0.816207139	0.669463341	0.735588094	3	25	0	0.107142857			COG3335|COG3415	Transposase|CRISPR-associated protein Csa3, CARF domain (Csa3) (PDB:2WTE) (PUBMED:21093452)	X|V	Mobilome: prophages, transposons|Defense mechanisms	COG3335|COG3415	CRISPR-Cas system	PF13358.8	DDE superfamily endonuclease					-----------MDNSLIH---RKNVIRELVEAGGHQLLFLPKYSPDLNDIEHDFSALKIARMYSLINISIDEIIRNYCAR--------------------------
4735	GC_00000084		St16_bin2_Tuft	61842	12	28	5	0	0.816207139	0.669463341	0.735588094	3	25	0	0.107142857			COG3335|COG3415	Transposase|CRISPR-associated protein Csa3, CARF domain (Csa3) (PDB:2WTE) (PUBMED:21093452)	X|V	Mobilome: prophages, transposons|Defense mechanisms	COG3335|COG3415	CRISPR-Cas system	PF13358.8	DDE superfamily endonuclease					-------MYCCIDNSPIH---IKNVIRELVEAGGHQLLFLAKYSPDLNDIEHDFSALKISRMYSPINTSLDKTIRNHCAK--QCLILI------------------
4736	GC_00000084		St16_bin2_Tuft	76443	12	28	5	0	0.816207139	0.669463341	0.735588094	3	25	0	0.107142857			COG3335|COG3415	Transposase|CRISPR-associated protein Csa3, CARF domain (Csa3) (PDB:2WTE) (PUBMED:21093452)	X|V	Mobilome: prophages, transposons|Defense mechanisms	COG3335|COG3415	CRISPR-Cas system	PF13358.8	DDE superfamily endonuclease					-------MYCCTENSPIH---TKNVIRALIEEWVHQLLFLPKYYPDLNNIEHDFSALKIVRIYSPINTLIDKIIRNYCAK--------------------------
4740	GC_00000084		St16_bin4_tuft	63083	12	28	5	0	0.816207139	0.669463341	0.735588094	3	25	0	0.107142857			COG3335|COG3415	Transposase|CRISPR-associated protein Csa3, CARF domain (Csa3) (PDB:2WTE) (PUBMED:21093452)	X|V	Mobilome: prophages, transposons|Defense mechanisms	COG3335|COG3415	CRISPR-Cas system	PF13358.8	DDE superfamily endonuclease					-----------MDNSPIQ---RKKVIRELVEAEVYQLLFLPKYFPDLNDIEHDFSELKRARMHSPINTSIDEIIRNYSAK--------------------------
4743	GC_00000084		St18_bin1	61356	12	28	5	0	0.816207139	0.669463341	0.735588094	3	25	0	0.107142857			COG3335|COG3415	Transposase|CRISPR-associated protein Csa3, CARF domain (Csa3) (PDB:2WTE) (PUBMED:21093452)	X|V	Mobilome: prophages, transposons|Defense mechanisms	COG3335|COG3415	CRISPR-Cas system	PF13358.8	DDE superfamily endonuclease					-----------MDNSPIH---RKNLIRELVEAGSHQLLFLSKYSPDLNNIEHDFSALKIAIIYSPINTLIDEIIRNYCAK--------------------------
4750	GC_00000084		St5_bin8	63827	12	28	5	0	0.816207139	0.669463341	0.735588094	3	25	0	0.107142857			COG3335|COG3415	Transposase|CRISPR-associated protein Csa3, CARF domain (Csa3) (PDB:2WTE) (PUBMED:21093452)	X|V	Mobilome: prophages, transposons|Defense mechanisms	COG3335|COG3415	CRISPR-Cas system	PF13358.8	DDE superfamily endonuclease					-----------MDNSPIQ---RKKVIRELVEAEVYQLLFLPKYFPDLNDIEHDFSELKRARMHSPINTSIDEIIRNYSAK--------------------------
5475	GC_00000113		IMS101	20345	8	24	7	0	0.911738984	0.670782941	0.772916884	0	24	0	0			COG3335|COG3415	Transposase|CRISPR-associated protein Csa3, CARF domain (Csa3) (PDB:2WTE) (PUBMED:21093452)	X|V	Mobilome: prophages, transposons|Defense mechanisms	COG3335|COG3415	CRISPR-Cas system	PF01710.18	Transposase					MPSPYSYDLRQKVIKAIDGGMSKTQVSSIFKISRNTINTWLHRRRETGDIKAKTGYQKGYNPKIPDLEQFRKFAQINGSKTQKEMADEWPDKVSDRTISKALKKIGYTRKKNLRLQRKR
5476	GC_00000113		IMS101	21392	8	24	7	0	0.911738984	0.670782941	0.772916884	0	24	0	0			COG3335|COG3415	Transposase|CRISPR-associated protein Csa3, CARF domain (Csa3) (PDB:2WTE) (PUBMED:21093452)	X|V	Mobilome: prophages, transposons|Defense mechanisms	COG3335|COG3415	CRISPR-Cas system	PF01710.18	Transposase					MPSPYSYDLRQKVIKAIDGGMSKTQVSSIFKISRNTINTWLHRRRETGDIKAKTGYQKGYNPKIPDLEQFRKFAQINGSKTQKEMADEWPDKVSDRTISKALKKIGYTRKKNLRLQRKR
5477	GC_00000113		IMS101	21981	8	24	7	0	0.911738984	0.670782941	0.772916884	0	24	0	0			COG3335|COG3415	Transposase|CRISPR-associated protein Csa3, CARF domain (Csa3) (PDB:2WTE) (PUBMED:21093452)	X|V	Mobilome: prophages, transposons|Defense mechanisms	COG3335|COG3415	CRISPR-Cas system	PF01710.18	Transposase					MPSPYSYDLRQKVIKAIDGGMSKTQVSSIFKISRNTINTWLHRRRETGDIKAKTGYQKGYNPKIPDLEQFRKFAQINGSKTQKEMADEWPDKVSDRTISKALKKIGYTRKKNLRLQRKR
5478	GC_00000113		IMS101	22173	8	24	7	0	0.911738984	0.670782941	0.772916884	0	24	0	0			COG3335|COG3415	Transposase|CRISPR-associated protein Csa3, CARF domain (Csa3) (PDB:2WTE) (PUBMED:21093452)	X|V	Mobilome: prophages, transposons|Defense mechanisms	COG3335|COG3415	CRISPR-Cas system	PF01710.18	Transposase					MPSPYSYDLRQKVIKAIDGGMSKTQVSSIFKISRNTINTWLHRRRETGDIKAKTGYQKGYNPKIPDLEQFRKFAQINGSKTQKEMADEWPDKVSDRTISKALKKIGYTRKKNLRLQRKR
5479	GC_00000113		IMS101	20754	8	24	7	0	0.911738984	0.670782941	0.772916884	0	24	0	0			COG3335|COG3415	Transposase|CRISPR-associated protein Csa3, CARF domain (Csa3) (PDB:2WTE) (PUBMED:21093452)	X|V	Mobilome: prophages, transposons|Defense mechanisms	COG3335|COG3415	CRISPR-Cas system	PF01710.18	Transposase					MPSPYSYDLRQKVIKAIDGGMSKTQVSSIFKISRNTINIWLHRRRETGDIIALTGYQKGYNPKIPDLEQFRKFAQINGSKTQKEMADEWPDKVSDRTISKALKKIGYTRKKNLQLQRKR
5480	GC_00000113		MAG_Trichodesmium_erythraeum	65063	8	24	7	0	0.911738984	0.670782941	0.772916884	0	24	0	0			COG3335|COG3415	Transposase|CRISPR-associated protein Csa3, CARF domain (Csa3) (PDB:2WTE) (PUBMED:21093452)	X|V	Mobilome: prophages, transposons|Defense mechanisms	COG3335|COG3415	CRISPR-Cas system	PF01710.18	Transposase					MPSPYSYDLRQKVIKAIDGGMSKTQVSSIFKISRNTIN---------------------------------------------------------------------------------
5483	GC_00000113		MAG_Trichodesmium_erythraeum	43373	8	24	7	0	0.911738984	0.670782941	0.772916884	0	24	0	0			COG3335|COG3415	Transposase|CRISPR-associated protein Csa3, CARF domain (Csa3) (PDB:2WTE) (PUBMED:21093452)	X|V	Mobilome: prophages, transposons|Defense mechanisms	COG3335|COG3415	CRISPR-Cas system	PF01710.18	Transposase					MPAHDSYDLRQKVINAIDNGMSKTQASAIFKISRNTINIWLYRN---------------------------------------------------------------------------
5487	GC_00000113		St11_bin5	34092	8	24	7	0	0.911738984	0.670782941	0.772916884	0	24	0	0			COG3335|COG3415	Transposase|CRISPR-associated protein Csa3, CARF domain (Csa3) (PDB:2WTE) (PUBMED:21093452)	X|V	Mobilome: prophages, transposons|Defense mechanisms	COG3335|COG3415	CRISPR-Cas system	PF01710.18	Transposase					MPSPYSYDLRQKVIKAIDGGMSKAQVSSIFKISRNTINTWLHRRRETGDIIALTGYQKGYNPKIPDL----------------------------------------------------
5488	GC_00000113		St11_bin5	26780	8	24	7	0	0.911738984	0.670782941	0.772916884	0	24	0	0			COG3335|COG3415	Transposase|CRISPR-associated protein Csa3, CARF domain (Csa3) (PDB:2WTE) (PUBMED:21093452)	X|V	Mobilome: prophages, transposons|Defense mechanisms	COG3335|COG3415	CRISPR-Cas system	PF01710.18	Transposase					MPAHDSYDLRQKVINAIDNGMSKTQASAIFKISRNTINIWLYRN---------------------------------------------------------------------------
5494	GC_00000113		St16_bin4_tuft	33548	8	24	7	0	0.911738984	0.670782941	0.772916884	0	24	0	0			COG3335|COG3415	Transposase|CRISPR-associated protein Csa3, CARF domain (Csa3) (PDB:2WTE) (PUBMED:21093452)	X|V	Mobilome: prophages, transposons|Defense mechanisms	COG3335|COG3415	CRISPR-Cas system	PF01710.18	Transposase					MPAHDSYDLRQKVINAIDNGMSKTQAIAIFKISRNTINIGLYRN---------------------------------------------------------------------------
5495	GC_00000113		St19_bin1	45166	8	24	7	0	0.911738984	0.670782941	0.772916884	0	24	0	0			COG3335|COG3415	Transposase|CRISPR-associated protein Csa3, CARF domain (Csa3) (PDB:2WTE) (PUBMED:21093452)	X|V	Mobilome: prophages, transposons|Defense mechanisms	COG3335|COG3415	CRISPR-Cas system	PF01710.18	Transposase					MPSPYSYDLRQKVIKAIDGGMSKTQVSSIFKISRNTINTWLHRRRETGDIKAKTGYQKGYNPKIPDLEQFRKFAQINGSKTQKEMADEWPDKVSDRTISKALKKIGYTRKKNLRLQRKR
5496	GC_00000113		St19_bin2	62496	8	24	7	0	0.911738984	0.670782941	0.772916884	0	24	0	0			COG3335|COG3415	Transposase|CRISPR-associated protein Csa3, CARF domain (Csa3) (PDB:2WTE) (PUBMED:21093452)	X|V	Mobilome: prophages, transposons|Defense mechanisms	COG3335|COG3415	CRISPR-Cas system	PF01710.18	Transposase					MPAHDSYDLRQKVINAIDNGMSKTQAIAIFKISRNTINIGLYRN---------------------------------------------------------------------------
5497	GC_00000113		St5_bin8	71096	8	24	7	0	0.911738984	0.670782941	0.772916884	0	24	0	0			COG3335|COG3415	Transposase|CRISPR-associated protein Csa3, CARF domain (Csa3) (PDB:2WTE) (PUBMED:21093452)	X|V	Mobilome: prophages, transposons|Defense mechanisms	COG3335|COG3415	CRISPR-Cas system	PF01710.18	Transposase					MPAHDSYDLRQKVINAIDNGMSKTQAIAIFKISRNTINIGLYRN---------------------------------------------------------------------------
7609	GC_00000213		IMS101	20346	8	19	5	0	0.869373581	0.647984829	0.742528446	3	16	0	0.157894737			COG3335|COG3415	Transposase|CRISPR-associated protein Csa3, CARF domain (Csa3) (PDB:2WTE) (PUBMED:21093452)	X|V	Mobilome: prophages, transposons|Defense mechanisms	COG3335|COG3415	CRISPR-Cas system	PF13358.8	DDE superfamily endonuclease	K07494	putative transposase			MVIQEKKTYGYRERDEDKRKKFLAKIRDKRPEQLVYIDESGMDNREDYGYGWNELGKRYYDLKSGKRSLRVSIVSGLCEGKLVAPLTFEGSCNRVVFEKWLREKLLPQLKTGQLVILDNASFHKSQKVRELIESVNCELEYLPPYSPDLNEIEHYWFPIKNRVRKSEGTIENFRIES
7610	GC_00000213		IMS101	21391	8	19	5	0	0.869373581	0.647984829	0.742528446	3	16	0	0.157894737			COG3335|COG3415	Transposase|CRISPR-associated protein Csa3, CARF domain (Csa3) (PDB:2WTE) (PUBMED:21093452)	X|V	Mobilome: prophages, transposons|Defense mechanisms	COG3335|COG3415	CRISPR-Cas system	PF13358.8	DDE superfamily endonuclease	K07494	putative transposase			MVIQEKKTYGYRERDEDKRKKFLAKIRDKRPEQLVYIDESGMDNREDYGYGWNELGKRYYDLKSGKRSLRVSIVSGLCEGKLVAPLTFEGSCNRVVFEKWLREKLLPQLKTGQLVILDNASFHKSQKVRELIESVNCELEYLPPYSPDLNEIEHYWFPIKNRVRKSEGTIENFRIES
7611	GC_00000213		IMS101	21980	8	19	5	0	0.869373581	0.647984829	0.742528446	3	16	0	0.157894737			COG3335|COG3415	Transposase|CRISPR-associated protein Csa3, CARF domain (Csa3) (PDB:2WTE) (PUBMED:21093452)	X|V	Mobilome: prophages, transposons|Defense mechanisms	COG3335|COG3415	CRISPR-Cas system	PF13358.8	DDE superfamily endonuclease	K07494	putative transposase			MVIQEKKTYGYRERDEDKRKKFLAKIRDKRPEQLVYIDESGMDNREDYGYGWNELGKRYYDLKSGKRSLRVSIVSGLCEGKLVAPLTFEGSCNRVVFEKWLREKLLPQLKTGQLVILDNASFHKSQKVRELIESVNCELEYLPPYSPDLNEIEHYWFPIKNRVRKSEGTIENFRIES
7612	GC_00000213		IMS101	22172	8	19	5	0	0.869373581	0.647984829	0.742528446	3	16	0	0.157894737			COG3335|COG3415	Transposase|CRISPR-associated protein Csa3, CARF domain (Csa3) (PDB:2WTE) (PUBMED:21093452)	X|V	Mobilome: prophages, transposons|Defense mechanisms	COG3335|COG3415	CRISPR-Cas system	PF13358.8	DDE superfamily endonuclease	K07494	putative transposase			MVIQEKKTYGYRERDEDKRKKFLAKIRDKRPEQLVYIDESGMDNREDYGYGWNELGKRYYDLKSGKRSLRVSIVSGLCEGKLVAPLTFEGSCNRVVFEKWLREKLLPQLKTGQLVILDNASFHKSQKVRELIESVNCELEYLPPYSPDLNEIEHYWFPIKNRVRKSEGTIENFRIES
7613	GC_00000213		IMS101	20755	8	19	5	0	0.869373581	0.647984829	0.742528446	3	16	0	0.157894737			COG3335|COG3415	Transposase|CRISPR-associated protein Csa3, CARF domain (Csa3) (PDB:2WTE) (PUBMED:21093452)	X|V	Mobilome: prophages, transposons|Defense mechanisms	COG3335|COG3415	CRISPR-Cas system	PF13358.8	DDE superfamily endonuclease					MVIQEKKTYSYRERDEDKRKKFLAKIRDKRPEQLVYIDESGMDNREDYGYGWNELGKRYYDLKSGKRSLRVSIISGLCEGKLVAPLTFEGSCNRVVFEKWLGEKLLPQLKTGQLVILDNASFHKSQKVRELIESV-----------PK-----------------------------
7614	GC_00000213		MAG_Trichodesmium_erythraeum	35980	8	19	5	0	0.869373581	0.647984829	0.742528446	3	16	0	0.157894737			COG3335|COG3415	Transposase|CRISPR-associated protein Csa3, CARF domain (Csa3) (PDB:2WTE) (PUBMED:21093452)	X|V	Mobilome: prophages, transposons|Defense mechanisms	COG3335|COG3415	CRISPR-Cas system	PF13358.8	DDE superfamily endonuclease					#NAME?
7615	GC_00000213		MAG_Trichodesmium_erythraeum	50619	8	19	5	0	0.869373581	0.647984829	0.742528446	3	16	0	0.157894737			COG3335|COG3415	Transposase|CRISPR-associated protein Csa3, CARF domain (Csa3) (PDB:2WTE) (PUBMED:21093452)	X|V	Mobilome: prophages, transposons|Defense mechanisms	COG3335|COG3415	CRISPR-Cas system	PF13358.8	DDE superfamily endonuclease					#NAME?
7650	GC_00000215		MAG_Trichodesmium_thiebautii_Indian	66117	8	19	4	0	0.800546681	0.731392948	0.76440897	1	18	0	0.052631579			COG3335|COG3415	Transposase|CRISPR-associated protein Csa3, CARF domain (Csa3) (PDB:2WTE) (PUBMED:21093452)	X|V	Mobilome: prophages, transposons|Defense mechanisms	COG3335|COG3415	CRISPR-Cas system	PF13358.8	DDE superfamily endonuclease	K07494	putative transposase			------------MGFQQWLNQHLLPSLKIPSVLIMDNSQIHRKNVIRELVEPGGYQLLFLPKYFPDLNDIEYDFTALKRSRMYSPINTPLDEIIPNYCTKKSFIV-
7652	GC_00000215		St16_bin2_Tuft	62127	8	19	4	0	0.800546681	0.731392948	0.76440897	1	18	0	0.052631579			COG3335|COG3415	Transposase|CRISPR-associated protein Csa3, CARF domain (Csa3) (PDB:2WTE) (PUBMED:21093452)	X|V	Mobilome: prophages, transposons|Defense mechanisms	COG3335|COG3415	CRISPR-Cas system	PF13358.8	DDE superfamily endonuclease	K07494	putative transposase			------------MGFEQWLAQHLLPSLKKTSVLIMDNSPIHRKNVIRELVEAGGHQLLFLPKYSPNLNDIEHDFSALKIAIMYSYINTYIDEFIRSYCAK------
7654	GC_00000215		St16_bin2_Tuft	46965	8	19	4	0	0.800546681	0.731392948	0.76440897	1	18	0	0.052631579			COG3335|COG3415	Transposase|CRISPR-associated protein Csa3, CARF domain (Csa3) (PDB:2WTE) (PUBMED:21093452)	X|V	Mobilome: prophages, transposons|Defense mechanisms	COG3335|COG3415	CRISPR-Cas system	PF13358.8	DDE superfamily endonuclease	K07494	putative transposase			------------MGFEQWLAQHLLPSLKNPSVLIMDNSPIHRKNVIRELVEAGDNQLLFSPKYSPNLNNIEHNFSALK----------------------------
7657	GC_00000215		St18_bin1	24667	8	19	4	0	0.800546681	0.731392948	0.76440897	1	18	0	0.052631579			COG3335|COG3415	Transposase|CRISPR-associated protein Csa3, CARF domain (Csa3) (PDB:2WTE) (PUBMED:21093452)	X|V	Mobilome: prophages, transposons|Defense mechanisms	COG3335|COG3415	CRISPR-Cas system	PF13358.8	DDE superfamily endonuclease					MAPIILKVSLNAVGFEQWLNQHLLPSLKIPSVLVMDNSQIHRKNVIRKSVEAGVHQLLFFPKDSPYINDIEYDFSTLKRARMYSPINTFFDKIIRNYYAKLCLILI
7658	GC_00000215		St18_bin1	24842	8	19	4	0	0.800546681	0.731392948	0.76440897	1	18	0	0.052631579			COG3335|COG3415	Transposase|CRISPR-associated protein Csa3, CARF domain (Csa3) (PDB:2WTE) (PUBMED:21093452)	X|V	Mobilome: prophages, transposons|Defense mechanisms	COG3335|COG3415	CRISPR-Cas system	PF13358.8	DDE superfamily endonuclease	K07494	putative transposase			------------MGFEQWLAQHLLPSLKNPSVLIMDNSPIHRKNVIRELVEAGDNQLLFSPKYSPNLNNIEHNFSALK----------------------------
7659	GC_00000215		St19_bin1	52737	8	19	4	0	0.800546681	0.731392948	0.76440897	1	18	0	0.052631579			COG3335|COG3415	Transposase|CRISPR-associated protein Csa3, CARF domain (Csa3) (PDB:2WTE) (PUBMED:21093452)	X|V	Mobilome: prophages, transposons|Defense mechanisms	COG3335|COG3415	CRISPR-Cas system	PF13358.8	DDE superfamily endonuclease					MAPIILKVSLNAVGFEQWLNQHLLPSLKIPSVLVMDNSQIHRKNVIIKSVEAGVHQLLFFPKDSPYINDIEYDFSTLKRARMYSPINTFFDKIIRNYYAKLCLILI
7660	GC_00000215		St19_bin1	3386	8	19	4	0	0.800546681	0.731392948	0.76440897	1	18	0	0.052631579			COG3335|COG3415	Transposase|CRISPR-associated protein Csa3, CARF domain (Csa3) (PDB:2WTE) (PUBMED:21093452)	X|V	Mobilome: prophages, transposons|Defense mechanisms	COG3335|COG3415	CRISPR-Cas system	PF13358.8	DDE superfamily endonuclease	K07494	putative transposase			------------MGFEQWLAQHLLPSLKNPSVLIMDNSPIHRKNVIRELVEAGDNQLLFSPKYSPNLNNIEHNFSALK----------------------------
7661	GC_00000215		St19_bin1	67366	8	19	4	0	0.800546681	0.731392948	0.76440897	1	18	0	0.052631579			COG3335|COG3415	Transposase|CRISPR-associated protein Csa3, CARF domain (Csa3) (PDB:2WTE) (PUBMED:21093452)	X|V	Mobilome: prophages, transposons|Defense mechanisms	COG3335|COG3415	CRISPR-Cas system							---MIFKVTLNAVGFEQWYDQHLFPSLKIPSLLIMDNSPIHRKNVIRELVEAGGHQLLFAKILS------------------------------------------
7662	GC_00000215		St19_bin1	52755	8	19	4	0	0.800546681	0.731392948	0.76440897	1	18	0	0.052631579			COG3335|COG3415	Transposase|CRISPR-associated protein Csa3, CARF domain (Csa3) (PDB:2WTE) (PUBMED:21093452)	X|V	Mobilome: prophages, transposons|Defense mechanisms	COG3335|COG3415	CRISPR-Cas system	PF13358.8	DDE superfamily endonuclease					------------MGFEQWLAQHLLPSLKIPSVLIMDNSPIHRKNVLKELVEGESHQLLFLPKYFPYLNDI------------------------------------
7664	GC_00000215		St5_bin8	14558	8	19	4	0	0.800546681	0.731392948	0.76440897	1	18	0	0.052631579			COG3335|COG3415	Transposase|CRISPR-associated protein Csa3, CARF domain (Csa3) (PDB:2WTE) (PUBMED:21093452)	X|V	Mobilome: prophages, transposons|Defense mechanisms	COG3335|COG3415	CRISPR-Cas system	PF13358.8	DDE superfamily endonuclease	K07494	putative transposase			----------------QWLAQHLLPSLKITSVLIMENSPIQRKKVIRELVEAGGHQLLFLPKYSPDLNDIEHDFSTLKRSRMYSPINTSRFRNFRNYCAK------
7706	GC_00000218		H94	67019	10	19	4	0	0.812397607	0.650260921	0.722342784	1	18	0	0.052631579			COG3335|COG3415	Transposase|CRISPR-associated protein Csa3, CARF domain (Csa3) (PDB:2WTE) (PUBMED:21093452)	X|V	Mobilome: prophages, transposons|Defense mechanisms	COG3335|COG3415	CRISPR-Cas system	PF13358.8	DDE superfamily endonuclease					----------------------LVFIDESGFEDNQDCIYAWSKKGKKVYDEQEGKRGKRENLVAGRIKFDKY------------------------------------
7708	GC_00000218		IMS101	22752	10	19	4	0	0.812397607	0.650260921	0.722342784	1	18	0	0.052631579			COG3335|COG3415	Transposase|CRISPR-associated protein Csa3, CARF domain (Csa3) (PDB:2WTE) (PUBMED:21093452)	X|V	Mobilome: prophages, transposons|Defense mechanisms	COG3335|COG3415	CRISPR-Cas system							MRKDKILSAFPLNFIKKSRSKSFVFINKSGFEDNQDCIYTWSKKGKKVYGEQEEKRGKRENLVAGRRKKEKDLIAL----------IRFK------------------
7711	GC_00000218		MAG_Trichodesmium_thiebautii_Indian	2158	10	19	4	0	0.812397607	0.650260921	0.722342784	1	18	0	0.052631579			COG3335|COG3415	Transposase|CRISPR-associated protein Csa3, CARF domain (Csa3) (PDB:2WTE) (PUBMED:21093452)	X|V	Mobilome: prophages, transposons|Defense mechanisms	COG3335|COG3415	CRISPR-Cas system							-------------MIKKTGSKSLVFIEKSGFEDNQDCIYAWSKKGKKVYGEQERKRGKRENLVAGIRKKEKNLIGP----------IIFRG-----------------
7712	GC_00000218		MAG_Trichodesmium_thiebautii_Indian	16919	10	19	4	0	0.812397607	0.650260921	0.722342784	1	18	0	0.052631579			COG3335|COG3415	Transposase|CRISPR-associated protein Csa3, CARF domain (Csa3) (PDB:2WTE) (PUBMED:21093452)	X|V	Mobilome: prophages, transposons|Defense mechanisms	COG3335|COG3415	CRISPR-Cas system							-------------------------MDKSGFEDNQDCIYAWSKKGKKVYDDQEGKRGKRENLVAGRIKFDKY------------------------------------
7713	GC_00000218		St16_bin2_Tuft	69121	10	19	4	0	0.812397607	0.650260921	0.722342784	1	18	0	0.052631579			COG3335|COG3415	Transposase|CRISPR-associated protein Csa3, CARF domain (Csa3) (PDB:2WTE) (PUBMED:21093452)	X|V	Mobilome: prophages, transposons|Defense mechanisms	COG3335|COG3415	CRISPR-Cas system	PF13358.8	DDE superfamily endonuclease					--------AFPRNFIKKFGSKSLVFIDKSGFEDNQDCIYAWSKKGKKVYGEQEGKRAKRENLVAGRRKKEKDLIAP----------IIFKVTLNAVGFE---------
7714	GC_00000218		St16_bin4_tuft	40818	10	19	4	0	0.812397607	0.650260921	0.722342784	1	18	0	0.052631579			COG3335|COG3415	Transposase|CRISPR-associated protein Csa3, CARF domain (Csa3) (PDB:2WTE) (PUBMED:21093452)	X|V	Mobilome: prophages, transposons|Defense mechanisms	COG3335|COG3415	CRISPR-Cas system							MRKDKILSAFPLNFIKKSRSKSFVFINKSGFEDNQDCIYAWSKKGKKVYGEQEEKRGKRENLVAGRRKKEKDLIAL----------IRFK------------------
7715	GC_00000218		St16_bin4_tuft	77407	10	19	4	0	0.812397607	0.650260921	0.722342784	1	18	0	0.052631579			COG3335|COG3415	Transposase|CRISPR-associated protein Csa3, CARF domain (Csa3) (PDB:2WTE) (PUBMED:21093452)	X|V	Mobilome: prophages, transposons|Defense mechanisms	COG3335|COG3415	CRISPR-Cas system	PF13358.8	DDE superfamily endonuclease					---------------------SLVFIDKSGFEDNQDCIYAWSKKGKKVYVEQEGKRGKRENLVAGRRKKEKDLIAPATESAVNSLSVGFRGLVCGKNTRIIVKSKGN-
7717	GC_00000218		St18_bin1	12048	10	19	4	0	0.812397607	0.650260921	0.722342784	1	18	0	0.052631579			COG3335|COG3415	Transposase|CRISPR-associated protein Csa3, CARF domain (Csa3) (PDB:2WTE) (PUBMED:21093452)	X|V	Mobilome: prophages, transposons|Defense mechanisms	COG3335|COG3415	CRISPR-Cas system	PF13358.8	DDE superfamily endonuclease					-----MLSAFPRNLIKNLGSKSLVFIDESGFEDNQDCIYAWSKKGKKVYGEQEGKRGKRENLVAGRKKKGKRF---------------NRANYI--------------
7718	GC_00000218		St18_bin1	53774	10	19	4	0	0.812397607	0.650260921	0.722342784	1	18	0	0.052631579			COG3335|COG3415	Transposase|CRISPR-associated protein Csa3, CARF domain (Csa3) (PDB:2WTE) (PUBMED:21093452)	X|V	Mobilome: prophages, transposons|Defense mechanisms	COG3335|COG3415	CRISPR-Cas system							-------------------MKSLVFIDESGCKDNQDCIYAWSKKGKKVYGEPERKRGKRENL----------------------------------------------
7719	GC_00000218		St19_bin1	17949	10	19	4	0	0.812397607	0.650260921	0.722342784	1	18	0	0.052631579			COG3335|COG3415	Transposase|CRISPR-associated protein Csa3, CARF domain (Csa3) (PDB:2WTE) (PUBMED:21093452)	X|V	Mobilome: prophages, transposons|Defense mechanisms	COG3335|COG3415	CRISPR-Cas system	PF13358.8	DDE superfamily endonuclease					-----MLSAFPRNLIKNLGSKSLVFIDESGFEDNQDCIYAWSKKGKKVYGEQEGKRGKRENLVAGRKKKGKRF---------------NRANYI--------------
7720	GC_00000218		St19_bin1	37700	10	19	4	0	0.812397607	0.650260921	0.722342784	1	18	0	0.052631579			COG3335|COG3415	Transposase|CRISPR-associated protein Csa3, CARF domain (Csa3) (PDB:2WTE) (PUBMED:21093452)	X|V	Mobilome: prophages, transposons|Defense mechanisms	COG3335|COG3415	CRISPR-Cas system							------------------GSKSLVFIDESGLEYNQNCIYAWSKKGKKVYGK---------------------------------------------------------
7721	GC_00000218		St19_bin2	76561	10	19	4	0	0.812397607	0.650260921	0.722342784	1	18	0	0.052631579			COG3335|COG3415	Transposase|CRISPR-associated protein Csa3, CARF domain (Csa3) (PDB:2WTE) (PUBMED:21093452)	X|V	Mobilome: prophages, transposons|Defense mechanisms	COG3335|COG3415	CRISPR-Cas system	PF13358.8	DDE superfamily endonuclease					---LTAIFMARSGYLIKFGSKSLVFIDKSGFEDNQDCIYAWSKKGKKVYVEQEGKRGKRENLVAGRRKKEKDLIAPATESAVNSLSVGFRGLVCGKNTRIIVKSKGN-
8217	GC_00000245		H94	30322	8	18	5	0	0.780952381	0.690907587	0.733175624	4	14	0	0.222222222			COG3335|COG3415	Transposase|CRISPR-associated protein Csa3, CARF domain (Csa3) (PDB:2WTE) (PUBMED:21093452)	X|V	Mobilome: prophages, transposons|Defense mechanisms	COG3335|COG3415	CRISPR-Cas system	PF13358.8	DDE superfamily endonuclease					#NAME?
8224	GC_00000245		MAG_Trichodesmium_thiebautii_Indian	9411	8	18	5	0	0.780952381	0.690907587	0.733175624	4	14	0	0.222222222			COG3335|COG3415	Transposase|CRISPR-associated protein Csa3, CARF domain (Csa3) (PDB:2WTE) (PUBMED:21093452)	X|V	Mobilome: prophages, transposons|Defense mechanisms	COG3335|COG3415	CRISPR-Cas system							-----------MAPIIFKVILNTVGFEQWLNQYLLPSLKITSALIMDNSPILTKKRY-----------------------
8231	GC_00000245		St19_bin1	10676	8	18	5	0	0.780952381	0.690907587	0.733175624	4	14	0	0.222222222			COG3335|COG3415	Transposase|CRISPR-associated protein Csa3, CARF domain (Csa3) (PDB:2WTE) (PUBMED:21093452)	X|V	Mobilome: prophages, transposons|Defense mechanisms	COG3335|COG3415	CRISPR-Cas system							MARRRKKEKDLIAQIIFKGSLNAVGFEQWLHQHLLPSLKISSLLIMDNSPIHRKNVIRELVEAGGH--------------
18998	GC_00000948		H94	74183	5	14	5	0	0.809002433	0.618919729	0.701309329	1	13	0	0.071428571			COG3335|COG3415	Transposase|CRISPR-associated protein Csa3, CARF domain (Csa3) (PDB:2WTE) (PUBMED:21093452)	X|V	Mobilome: prophages, transposons|Defense mechanisms	COG3335|COG3415	CRISPR-Cas system	PF01710.18	Transposase					MPYSLDFIKKVINFVENGGTITKAAHTFGIGRASIYRWLSRPKLSATKVKSRQRKLDWKELEKDVKQNPESKLADRAKKFGVNTTAIFYALKRMKITRKKTTPL
19000	GC_00000948		H94	73878	5	14	5	0	0.809002433	0.618919729	0.701309329	1	13	0	0.071428571			COG3335|COG3415	Transposase|CRISPR-associated protein Csa3, CARF domain (Csa3) (PDB:2WTE) (PUBMED:21093452)	X|V	Mobilome: prophages, transposons|Defense mechanisms	COG3335|COG3415	CRISPR-Cas system	PF01710.18	Transposase					MSYSLDFRKKVINFVENGGTITKAAHTFGIARASIYRWLSRPTLSATQVKSRQRKLDWKELEKDV---------------------------------------
19004	GC_00000948		MAG_Trichodesmium_thiebautii_Indian	29721	5	14	5	0	0.809002433	0.618919729	0.701309329	1	13	0	0.071428571			COG3335|COG3415	Transposase|CRISPR-associated protein Csa3, CARF domain (Csa3) (PDB:2WTE) (PUBMED:21093452)	X|V	Mobilome: prophages, transposons|Defense mechanisms	COG3335|COG3415	CRISPR-Cas system	PF01710.18	Transposase					---------------------------------SIYRWLSRPKLSATKEKSRQRKLDWKELEKDVKQNPESSIVRQI---------------------------
19007	GC_00000948		St16_bin2_Tuft	32576	5	14	5	0	0.809002433	0.618919729	0.701309329	1	13	0	0.071428571			COG3335|COG3415	Transposase|CRISPR-associated protein Csa3, CARF domain (Csa3) (PDB:2WTE) (PUBMED:21093452)	X|V	Mobilome: prophages, transposons|Defense mechanisms	COG3335|COG3415	CRISPR-Cas system	PF01710.18	Transposase					MPYSLDFIKKVINFVENGGTITKAAHTFGIGRASIYRWLSRPTLSATKVKSRQRKLDWK---------------------------------------------
19209	GC_00000963		H94	73875	5	14	4	0	0.880024902	0.687972365	0.772237077	4	10	0	0.285714286			COG3335|COG3415	Transposase|CRISPR-associated protein Csa3, CARF domain (Csa3) (PDB:2WTE) (PUBMED:21093452)	X|V	Mobilome: prophages, transposons|Defense mechanisms	COG3335|COG3415	CRISPR-Cas system	PF01710.18	Transposase					MSYSKDLRTRVIDYIENGGSILSAARIYKVGRSTIYRWLARVELKPIHRKTLIRELVNGQGHEVIFLPKYSPDLND---
19212	GC_00000963		St16_bin2_Tuft	69337	5	14	4	0	0.880024902	0.687972365	0.772237077	4	10	0	0.285714286			COG3335|COG3415	Transposase|CRISPR-associated protein Csa3, CARF domain (Csa3) (PDB:2WTE) (PUBMED:21093452)	X|V	Mobilome: prophages, transposons|Defense mechanisms	COG3335|COG3415	CRISPR-Cas system	PF01710.18	Transposase					MSYSKDLRTRVIDYIENGGSILSAARIYKVGRSTIY-------------------------------------------
19214	GC_00000963		St18_bin1	53712	5	14	4	0	0.880024902	0.687972365	0.772237077	4	10	0	0.285714286			COG3335|COG3415	Transposase|CRISPR-associated protein Csa3, CARF domain (Csa3) (PDB:2WTE) (PUBMED:21093452)	X|V	Mobilome: prophages, transposons|Defense mechanisms	COG3335|COG3415	CRISPR-Cas system	PF01710.18	Transposase					MSYSKDLRTRVIDYIENGGSILSAARIYKVGRSTIYRWLARVELKPIHRKTLIRELVNGQGHEVIFLPKYSPDLND---
19215	GC_00000963		St18_bin1	75928	5	14	4	0	0.880024902	0.687972365	0.772237077	4	10	0	0.285714286			COG3335|COG3415	Transposase|CRISPR-associated protein Csa3, CARF domain (Csa3) (PDB:2WTE) (PUBMED:21093452)	X|V	Mobilome: prophages, transposons|Defense mechanisms	COG3335|COG3415	CRISPR-Cas system	PF01710.18	Transposase					MSYSEDLRTRVIDYIENGGSILSAARIYKVGRSTIYRRLARVELKPTKVTRRQGKLDGQA------CLTRCERKSR---
19216	GC_00000963		St18_bin1	61466	5	14	4	0	0.880024902	0.687972365	0.772237077	4	10	0	0.285714286			COG3335|COG3415	Transposase|CRISPR-associated protein Csa3, CARF domain (Csa3) (PDB:2WTE) (PUBMED:21093452)	X|V	Mobilome: prophages, transposons|Defense mechanisms	COG3335|COG3415	CRISPR-Cas system	PF01710.18	Transposase					----------VIDYIENGGSILSAARIYKVGRSTIYRWLARVELKPTKVTRRQGKLDGQV------CLTRCERKSR---
19217	GC_00000963		St19_bin1	37907	5	14	4	0	0.880024902	0.687972365	0.772237077	4	10	0	0.285714286			COG3335|COG3415	Transposase|CRISPR-associated protein Csa3, CARF domain (Csa3) (PDB:2WTE) (PUBMED:21093452)	X|V	Mobilome: prophages, transposons|Defense mechanisms	COG3335|COG3415	CRISPR-Cas system	PF01710.18	Transposase					MSYSEDLRTRVIDYIENGGSILSAARIYKVGRSTIYRWLARVELKPTKVTRRQGKLDGQV------CLTRCERKSR---
19218	GC_00000963		St19_bin1	3169	5	14	4	0	0.880024902	0.687972365	0.772237077	4	10	0	0.285714286			COG3335|COG3415	Transposase|CRISPR-associated protein Csa3, CARF domain (Csa3) (PDB:2WTE) (PUBMED:21093452)	X|V	Mobilome: prophages, transposons|Defense mechanisms	COG3335|COG3415	CRISPR-Cas system	PF01710.18	Transposase					MSYSKDLRTRVIDYIENGGSILSAARIYKVGRSTIYRWLARVELKPT--------------------------------
25297	GC_00001410	Tery_AB	IMS101	22867	7	13	3	0	0.881679609	0.69133886	0.774993286	3	10	0	0.230769231			COG3335|COG3415	Transposase|CRISPR-associated protein Csa3, CARF domain (Csa3) (PDB:2WTE) (PUBMED:21093452)	X|V	Mobilome: prophages, transposons|Defense mechanisms	COG3335|COG3415	CRISPR-Cas system	PF13358.8	DDE superfamily endonuclease	K07494	putative transposase			#NAME?
25299	GC_00001410	Tery_AB	MAG_Trichodesmium_erythraeum	15602	7	13	3	0	0.881679609	0.69133886	0.774993286	3	10	0	0.230769231			COG3335|COG3415	Transposase|CRISPR-associated protein Csa3, CARF domain (Csa3) (PDB:2WTE) (PUBMED:21093452)	X|V	Mobilome: prophages, transposons|Defense mechanisms	COG3335|COG3415	CRISPR-Cas system	PF13358.8	DDE superfamily endonuclease	K07494	putative transposase			#NAME?
25300	GC_00001410	Tery_AB	St11_bin5	41232	7	13	3	0	0.881679609	0.69133886	0.774993286	3	10	0	0.230769231			COG3335|COG3415	Transposase|CRISPR-associated protein Csa3, CARF domain (Csa3) (PDB:2WTE) (PUBMED:21093452)	X|V	Mobilome: prophages, transposons|Defense mechanisms	COG3335|COG3415	CRISPR-Cas system	PF13358.8	DDE superfamily endonuclease	K07494	putative transposase			#NAME?
25301	GC_00001410	Tery_AB	St16_bin4_tuft	25977	7	13	3	0	0.881679609	0.69133886	0.774993286	3	10	0	0.230769231			COG3335|COG3415	Transposase|CRISPR-associated protein Csa3, CARF domain (Csa3) (PDB:2WTE) (PUBMED:21093452)	X|V	Mobilome: prophages, transposons|Defense mechanisms	COG3335|COG3415	CRISPR-Cas system	PF13358.8	DDE superfamily endonuclease	K07494	putative transposase			MYLCVVKKGEKIYGERQGKRRKRENLVPGRRKGKKDLIPPMIFTGSLNTEDFEGWLSICLLPSLTITSVLIMDNAPIHRKTVIKQIVEDGSYQVIFLPKYSPDLNNIEHNFSALKRARIYAHSNTPLDEIIRDYCVV
25302	GC_00001410	Tery_AB	St16_bin4_tuft	55513	7	13	3	0	0.881679609	0.69133886	0.774993286	3	10	0	0.230769231			COG3335|COG3415	Transposase|CRISPR-associated protein Csa3, CARF domain (Csa3) (PDB:2WTE) (PUBMED:21093452)	X|V	Mobilome: prophages, transposons|Defense mechanisms	COG3335|COG3415	CRISPR-Cas system	PF13358.8	DDE superfamily endonuclease					#NAME?
25303	GC_00001410	Tery_AB	St19_bin2	13149	7	13	3	0	0.881679609	0.69133886	0.774993286	3	10	0	0.230769231			COG3335|COG3415	Transposase|CRISPR-associated protein Csa3, CARF domain (Csa3) (PDB:2WTE) (PUBMED:21093452)	X|V	Mobilome: prophages, transposons|Defense mechanisms	COG3335|COG3415	CRISPR-Cas system	PF13358.8	DDE superfamily endonuclease	K07494	putative transposase			MYLCVVKKGEKIYGERQGKRRKRENLVPGRRKGKKDLIPPMIFTGSLNTEDFEGWLSICLLPSLTITSVLIMDNAPIHRKTVIKQIVEDGSYQVIFLPKYSPDLNNIEHNFSALKRARIYAHSNTPLDEIIRDYCVV
25304	GC_00001410	Tery_AB	St19_bin2	5789	7	13	3	0	0.881679609	0.69133886	0.774993286	3	10	0	0.230769231			COG3335|COG3415	Transposase|CRISPR-associated protein Csa3, CARF domain (Csa3) (PDB:2WTE) (PUBMED:21093452)	X|V	Mobilome: prophages, transposons|Defense mechanisms	COG3335|COG3415	CRISPR-Cas system	PF13358.8	DDE superfamily endonuclease					#NAME?
25305	GC_00001410	Tery_AB	St5_bin8	6887	7	13	3	0	0.881679609	0.69133886	0.774993286	3	10	0	0.230769231			COG3335|COG3415	Transposase|CRISPR-associated protein Csa3, CARF domain (Csa3) (PDB:2WTE) (PUBMED:21093452)	X|V	Mobilome: prophages, transposons|Defense mechanisms	COG3335|COG3415	CRISPR-Cas system	PF13358.8	DDE superfamily endonuclease	K07494	putative transposase			MYLCVVKKGEKIYGERQGKRRKRENLVPGRRKGKKDLIPPMIFTGSLNTEDFEGWLSICLLPSLTITSVLIMDNAPIHRKTVIKQIVEDGSYQVIFLPKYSPDLNNIEHNFSALKRARIYAHSNTPLDEIIRDYCVV
25306	GC_00001410	Tery_AB	St5_bin8	7134	7	13	3	0	0.881679609	0.69133886	0.774993286	3	10	0	0.230769231			COG3335|COG3415	Transposase|CRISPR-associated protein Csa3, CARF domain (Csa3) (PDB:2WTE) (PUBMED:21093452)	X|V	Mobilome: prophages, transposons|Defense mechanisms	COG3335|COG3415	CRISPR-Cas system	PF13358.8	DDE superfamily endonuclease					#NAME?
25307	GC_00001410	Tery_AB	Tery_2175	11537	7	13	3	0	0.881679609	0.69133886	0.774993286	3	10	0	0.230769231			COG3335|COG3415	Transposase|CRISPR-associated protein Csa3, CARF domain (Csa3) (PDB:2WTE) (PUBMED:21093452)	X|V	Mobilome: prophages, transposons|Defense mechanisms	COG3335|COG3415	CRISPR-Cas system	PF13358.8	DDE superfamily endonuclease	K07494	putative transposase			#NAME?
36358	GC_00002269		St18_bin1	61190	8	12	3	0	0.656222573	0.616293385	0.635631527	0	12	0	0			COG3335|COG3415	Transposase|CRISPR-associated protein Csa3, CARF domain (Csa3) (PDB:2WTE) (PUBMED:21093452)	X|V	Mobilome: prophages, transposons|Defense mechanisms	COG3335|COG3415	CRISPR-Cas system	PF13358.8	DDE superfamily endonuclease					-------------------------------------------------MIKKFGIKSLVFIDESGFEDNQDCIYAWSKKGEKVDGEQEGKRGKRENLVAGRRKKEKDLIGPIIFKGSLNAVGFEQWYDQHLLPSLKISSVLLHG------------
46245	GC_00003129		St19_bin2	33175	6	10	3	0	0.77797566	0.755407462	0.766525483	1	9	0	0.1			COG3335|COG3415	Transposase|CRISPR-associated protein Csa3, CARF domain (Csa3) (PDB:2WTE) (PUBMED:21093452)	X|V	Mobilome: prophages, transposons|Defense mechanisms	COG3335|COG3415	CRISPR-Cas system	PF13358.8	DDE superfamily endonuclease					MYAAKKENVQLQDKRVKYWEIVRGIKANNLVFIDESGVNWGMLRLYARALKGKRVIGEKPQKPRQNISIIGAIS
47719	GC_00003280		H94	59523	7	9	2	0	0.858552632	0.749858404	0.800532814	0	9	0	0			COG3335|COG3415	Transposase|CRISPR-associated protein Csa3, CARF domain (Csa3) (PDB:2WTE) (PUBMED:21093452)	X|V	Mobilome: prophages, transposons|Defense mechanisms	COG3335|COG3415	CRISPR-Cas system	PF01710.18	Transposase					MPYSLDLRQKVMNFVENGGTITEAAHIFGIGIASIYRWLSRPKLSATKVKRRRRKLDWKELEKDVKQNPESKLADRAKKFGVNTTAIFYALKRMKITRKKTTSL------------
47720	GC_00003280		MAG_Trichodesmium_thiebautii_Atlantic	9068	7	9	2	0	0.858552632	0.749858404	0.800532814	0	9	0	0			COG3335|COG3415	Transposase|CRISPR-associated protein Csa3, CARF domain (Csa3) (PDB:2WTE) (PUBMED:21093452)	X|V	Mobilome: prophages, transposons|Defense mechanisms	COG3335|COG3415	CRISPR-Cas system	PF01710.18	Transposase					MPYSLDLRQKVMNFIEKGGTITEAAHTFGIGRASIYRWLSRPQLEATKVKSRRRKLDWKELEKDVKENPESKLSDRAKKFGVNPTAIFYALKKMKITRKKNKFVIDKEVKEIEEKG
47722	GC_00003280		MAG_Trichodesmium_thiebautii_Indian	16876	7	9	2	0	0.858552632	0.749858404	0.800532814	0	9	0	0			COG3335|COG3415	Transposase|CRISPR-associated protein Csa3, CARF domain (Csa3) (PDB:2WTE) (PUBMED:21093452)	X|V	Mobilome: prophages, transposons|Defense mechanisms	COG3335|COG3415	CRISPR-Cas system	PF01710.18	Transposase					MPYSLDLRQKVMNFVENGGTTTEAAHII----ASIYRWLSRPKLEATKVKRRRRKLDWKELEKDVKQNPESKLADRAKKFGVNTTAIFYALKRMKITRKKTTALWRKK--------
47723	GC_00003280		St16_bin2_Tuft	69123	7	9	2	0	0.858552632	0.749858404	0.800532814	0	9	0	0			COG3335|COG3415	Transposase|CRISPR-associated protein Csa3, CARF domain (Csa3) (PDB:2WTE) (PUBMED:21093452)	X|V	Mobilome: prophages, transposons|Defense mechanisms	COG3335|COG3415	CRISPR-Cas system	PF01710.18	Transposase					MPYSLDLRQKVMNFIEKGGTITEAAHTFGIGRASIYRWLSRPQLEATKVKSRRRKLDWKELEKDVKENPESKLSDRAKKFGVNPTAIFYALKKMKITRKKNKFVIDKEVKEIEEKG
47724	GC_00003280		St16_bin2_Tuft	32682	7	9	2	0	0.858552632	0.749858404	0.800532814	0	9	0	0			COG3335|COG3415	Transposase|CRISPR-associated protein Csa3, CARF domain (Csa3) (PDB:2WTE) (PUBMED:21093452)	X|V	Mobilome: prophages, transposons|Defense mechanisms	COG3335|COG3415	CRISPR-Cas system	PF01710.18	Transposase					MPYSLDFRQKVINFIENCGTITKTTHTFGIGRASIYRWLYRPKLSATKVKSRQRKLDWKELEKDVKQNPPSKLSDKAKKIGVNQPAIFYALKRMNCP-------------------
47726	GC_00003280		St18_bin1	46496	7	9	2	0	0.858552632	0.749858404	0.800532814	0	9	0	0			COG3335|COG3415	Transposase|CRISPR-associated protein Csa3, CARF domain (Csa3) (PDB:2WTE) (PUBMED:21093452)	X|V	Mobilome: prophages, transposons|Defense mechanisms	COG3335|COG3415	CRISPR-Cas system	PF01710.18	Transposase					MPYSLDLRQKVMNFIEKGGTITEAAHTFGIGRASIYRWLSRPQLEATKVKSRRRKLDWKELEKDVKENPESKLSDRAKKFGVNPTAIFYALKKMKITRKKNKFVIDKEVKEIEEKG
48899	GC_00003413		MAG_Trichodesmium_erythraeum	72284	6	8	2	0	0.885106383	0.666402166	0.760339749	0	8	0	0			COG3335|COG3415	Transposase|CRISPR-associated protein Csa3, CARF domain (Csa3) (PDB:2WTE) (PUBMED:21093452)	X|V	Mobilome: prophages, transposons|Defense mechanisms	COG3335|COG3415	CRISPR-Cas system	PF01710.18	Transposase					MPYSLDFRQKVINFVENGGTLTEAAHVFGIVRASIYRWSSRPKLEATKVKHRRIKLDWKELEKDVKPNPEFKLAYKAKK---------------NWR-------
48902	GC_00003413		St16_bin4_tuft	25902	6	8	2	0	0.885106383	0.666402166	0.760339749	0	8	0	0			COG3335|COG3415	Transposase|CRISPR-associated protein Csa3, CARF domain (Csa3) (PDB:2WTE) (PUBMED:21093452)	X|V	Mobilome: prophages, transposons|Defense mechanisms	COG3335|COG3415	CRISPR-Cas system	PF01710.18	Transposase					MPYSLDFRQKVINFIENGGTITEAAHVFGIGRASIYRWLSRPKLEATKVKRRRIKLDWKELEKDIKLNPEFKLVDRSKKFGVNQPAIFYALKRMKFP-------
48903	GC_00003413		St16_bin4_tuft	55319	6	8	2	0	0.885106383	0.666402166	0.760339749	0	8	0	0			COG3335|COG3415	Transposase|CRISPR-associated protein Csa3, CARF domain (Csa3) (PDB:2WTE) (PUBMED:21093452)	X|V	Mobilome: prophages, transposons|Defense mechanisms	COG3335|COG3415	CRISPR-Cas system	PF01710.18	Transposase					MPYSLEFRQKVINFVENGGTITEVAHVFGIVRASIYRWLSRPILEATKVKRHRRKLD-----------------------------------------------
48905	GC_00003413		St5_bin8	34580	6	8	2	0	0.885106383	0.666402166	0.760339749	0	8	0	0			COG3335|COG3415	Transposase|CRISPR-associated protein Csa3, CARF domain (Csa3) (PDB:2WTE) (PUBMED:21093452)	X|V	Mobilome: prophages, transposons|Defense mechanisms	COG3335|COG3415	CRISPR-Cas system	PF01710.18	Transposase					MPYSLEFRQKVINFVENGGTITEVAHVFGIVRASIYRWLSRPILEATKVKRHRRKLD-----------------------------------------------
50583	GC_00003630	Thieb	H94	10203	6	7	2	0	0.975352113	0.950829455	0.962934682	0	7	0	0			COG3335|COG3415	Transposase|CRISPR-associated protein Csa3, CARF domain (Csa3) (PDB:2WTE) (PUBMED:21093452)	X|V	Mobilome: prophages, transposons|Defense mechanisms	COG3335|COG3415	CRISPR-Cas system	PF01710.18	Transposase					MGVEIMAYGLDLRQKVINYIENGGRVTKVAQVFGIGRASIYRWLERKELAATKVKY-
50584	GC_00003630	Thieb	H94	52246	6	7	2	0	0.975352113	0.950829455	0.962934682	0	7	0	0			COG3335|COG3415	Transposase|CRISPR-associated protein Csa3, CARF domain (Csa3) (PDB:2WTE) (PUBMED:21093452)	X|V	Mobilome: prophages, transposons|Defense mechanisms	COG3335|COG3415	CRISPR-Cas system	PF01710.18	Transposase					MGVEIMAYSLDLRQKVIDYIENGGRVTKAPQVFGIRRASIYRWLERKELVATKVKYR
50585	GC_00003630	Thieb	MAG_Trichodesmium_thiebautii_Atlantic	50911	6	7	2	0	0.975352113	0.950829455	0.962934682	0	7	0	0			COG3335|COG3415	Transposase|CRISPR-associated protein Csa3, CARF domain (Csa3) (PDB:2WTE) (PUBMED:21093452)	X|V	Mobilome: prophages, transposons|Defense mechanisms	COG3335|COG3415	CRISPR-Cas system	PF01710.18	Transposase					MGVEIMAYSLDLRQKVIDYIENGGRVTKAPQVFGIRRASIYRWLERKELVATKVKYR
50586	GC_00003630	Thieb	MAG_Trichodesmium_thiebautii_Indian	59095	6	7	2	0	0.975352113	0.950829455	0.962934682	0	7	0	0			COG3335|COG3415	Transposase|CRISPR-associated protein Csa3, CARF domain (Csa3) (PDB:2WTE) (PUBMED:21093452)	X|V	Mobilome: prophages, transposons|Defense mechanisms	COG3335|COG3415	CRISPR-Cas system	PF01710.18	Transposase					#NAME?
50587	GC_00003630	Thieb	St16_bin2_Tuft	25149	6	7	2	0	0.975352113	0.950829455	0.962934682	0	7	0	0			COG3335|COG3415	Transposase|CRISPR-associated protein Csa3, CARF domain (Csa3) (PDB:2WTE) (PUBMED:21093452)	X|V	Mobilome: prophages, transposons|Defense mechanisms	COG3335|COG3415	CRISPR-Cas system	PF01710.18	Transposase					#NAME?
50588	GC_00003630	Thieb	St18_bin1	46570	6	7	2	0	0.975352113	0.950829455	0.962934682	0	7	0	0			COG3335|COG3415	Transposase|CRISPR-associated protein Csa3, CARF domain (Csa3) (PDB:2WTE) (PUBMED:21093452)	X|V	Mobilome: prophages, transposons|Defense mechanisms	COG3335|COG3415	CRISPR-Cas system	PF01710.18	Transposase					MGVEIMAYSLDLRQKVIDYIENGGRVTKAPQVFGIRRASIYRWLERKELVATKVKYR
50589	GC_00003630	Thieb	St19_bin1	18020	6	7	2	0	0.975352113	0.950829455	0.962934682	0	7	0	0			COG3335|COG3415	Transposase|CRISPR-associated protein Csa3, CARF domain (Csa3) (PDB:2WTE) (PUBMED:21093452)	X|V	Mobilome: prophages, transposons|Defense mechanisms	COG3335|COG3415	CRISPR-Cas system	PF01710.18	Transposase					MGVEIMAYSLDLRQKVIDYIENGGRVTKAPQVFGIRRASIYRWLERKELVATKVKYR
50830	GC_00003665		St19_bin2	62402	4	7	2	0	0.978228228	0.658727195	0.787297599	1	6	0	0.142857143			COG3335|COG3415	Transposase|CRISPR-associated protein Csa3, CARF domain (Csa3) (PDB:2WTE) (PUBMED:21093452)	X|V	Mobilome: prophages, transposons|Defense mechanisms	COG3335|COG3415	CRISPR-Cas system	PF13358.8	DDE superfamily endonuclease					------------------------------------------------------------NGSFHKGENIRKMVEEAGCEMWYLPAYSPDLNKIENWWAV----
50833	GC_00003665		Tery_2175	61053	4	7	2	0	0.978228228	0.658727195	0.787297599	1	6	0	0.142857143			COG3335|COG3415	Transposase|CRISPR-associated protein Csa3, CARF domain (Csa3) (PDB:2WTE) (PUBMED:21093452)	X|V	Mobilome: prophages, transposons|Defense mechanisms	COG3335|COG3415	CRISPR-Cas system	PF13358.8	DDE superfamily endonuclease					---------------------------------------------------------MVDNGSFHKGENIRKMVEEAGYEMWYLPAYSPDLNKIENW-------
51311	GC_00003734		MAG_Trichodesmium_thiebautii_Atlantic	65962	5	7	2	0	0.758409786	0.68428699	0.71944425	1	6	0	0.142857143			COG3335|COG3415	Transposase|CRISPR-associated protein Csa3, CARF domain (Csa3) (PDB:2WTE) (PUBMED:21093452)	X|V	Mobilome: prophages, transposons|Defense mechanisms	COG3335|COG3415	CRISPR-Cas system	PF01710.18	Transposase					------------------------TKVKRRQRKLDWKELEKDIKQNPESKLADRDKKIGVNPTAIFYALKRTKITRK---KT-----------------
51312	GC_00003734		MAG_Trichodesmium_thiebautii_Atlantic	1554	5	7	2	0	0.758409786	0.68428699	0.71944425	1	6	0	0.142857143			COG3335|COG3415	Transposase|CRISPR-associated protein Csa3, CARF domain (Csa3) (PDB:2WTE) (PUBMED:21093452)	X|V	Mobilome: prophages, transposons|Defense mechanisms	COG3335|COG3415	CRISPR-Cas system	PF01710.18	Transposase					-----------------------------RRRKLDWKELEKDVKQNPESKLADRAKKFGVNTTAIFYALKRMKITRK---KTTALWRKK----------
51314	GC_00003734		St16_bin2_Tuft	32598	5	7	2	0	0.758409786	0.68428699	0.71944425	1	6	0	0.142857143			COG3335|COG3415	Transposase|CRISPR-associated protein Csa3, CARF domain (Csa3) (PDB:2WTE) (PUBMED:21093452)	X|V	Mobilome: prophages, transposons|Defense mechanisms	COG3335|COG3415	CRISPR-Cas system	PF01710.18	Transposase					SLFENVNIHKDIWRSAECRVELRLTKVTRRQRKLDGQTLEQDVKENPDKWLCDRAIEFGVNISSIGYGLHQMKITQKQDLRTGTISSGGECHLPLHMAF
51315	GC_00003734		St16_bin4_tuft	13270	5	7	2	0	0.758409786	0.68428699	0.71944425	1	6	0	0.142857143			COG3335|COG3415	Transposase|CRISPR-associated protein Csa3, CARF domain (Csa3) (PDB:2WTE) (PUBMED:21093452)	X|V	Mobilome: prophages, transposons|Defense mechanisms	COG3335|COG3415	CRISPR-Cas system	PF01710.18	Transposase					---------------------MSATKVKRRRRKLDWKELEKDVKQNPESKLADRAKKFGVNTTAIFYALKRMKITRK---KTTALWRKK----------
51316	GC_00003734		St19_bin1	67219	5	7	2	0	0.758409786	0.68428699	0.71944425	1	6	0	0.142857143			COG3335|COG3415	Transposase|CRISPR-associated protein Csa3, CARF domain (Csa3) (PDB:2WTE) (PUBMED:21093452)	X|V	Mobilome: prophages, transposons|Defense mechanisms	COG3335|COG3415	CRISPR-Cas system	PF01710.18	Transposase					---------------------MEATKVKSRRRKLDWKELEKDVKENPESKLSDRAKKFGVNPTAIFYALKKMKITRK---KNKFVIDKEVKEIEEKG--
51317	GC_00003734		St19_bin1	52451	5	7	2	0	0.758409786	0.68428699	0.71944425	1	6	0	0.142857143			COG3335|COG3415	Transposase|CRISPR-associated protein Csa3, CARF domain (Csa3) (PDB:2WTE) (PUBMED:21093452)	X|V	Mobilome: prophages, transposons|Defense mechanisms	COG3335|COG3415	CRISPR-Cas system	PF01710.18	Transposase					---------------------MSATKVKRRLIKLDWKELEKDVKQNPESRLADRAKKFGVNTTAIFYALKIMKITRK---KT-VLWSKK----------
54108	GC_00004151		H94	17697	6	6	1	0	0.786648624	0.860683761	0.822002533	0	6	0	0			COG3335|COG3415	Transposase|CRISPR-associated protein Csa3, CARF domain (Csa3) (PDB:2WTE) (PUBMED:21093452)	X|V	Mobilome: prophages, transposons|Defense mechanisms	COG3335|COG3415	CRISPR-Cas system	PF01710.18	Transposase					MPYSLDLRQKVMNFVEDSGIITEKAHIFGIGRASIYRWLSRQKLLATKVKRRQIKLNWKELEKDIKQNPQSIINRQS-KKNGVNPRAIFYALKRMKIT-KKNNLVIEK---EIEKKE
54109	GC_00004151		IMS101	20320	6	6	1	0	0.786648624	0.860683761	0.822002533	0	6	0	0			COG3335|COG3415	Transposase|CRISPR-associated protein Csa3, CARF domain (Csa3) (PDB:2WTE) (PUBMED:21093452)	X|V	Mobilome: prophages, transposons|Defense mechanisms	COG3335|COG3415	CRISPR-Cas system	PF01710.18	Transposase					MSYSLDFRQKVINFVENGGTITEAAHVFGIGIASIYRWSSRQKLEATKVKRRRIKLDWKELEKDVKLNSEFKLAYKAKKKIGVNQTAIFYALKRMNFP-------------------
54110	GC_00004151		MAG_Trichodesmium_thiebautii_Indian	66563	6	6	1	0	0.786648624	0.860683761	0.822002533	0	6	0	0			COG3335|COG3415	Transposase|CRISPR-associated protein Csa3, CARF domain (Csa3) (PDB:2WTE) (PUBMED:21093452)	X|V	Mobilome: prophages, transposons|Defense mechanisms	COG3335|COG3415	CRISPR-Cas system	PF01710.18	Transposase					MPYSLDLRQKVTNFVENGGTVTKAAHTFGIGIASIYRWFSRPTLEATKVKSRQRKLDWKELEKDVKQNPESKLSDRA-KKFGVN---------------------------------
54111	GC_00004151		St16_bin2_Tuft	39567	6	6	1	0	0.786648624	0.860683761	0.822002533	0	6	0	0			COG3335|COG3415	Transposase|CRISPR-associated protein Csa3, CARF domain (Csa3) (PDB:2WTE) (PUBMED:21093452)	X|V	Mobilome: prophages, transposons|Defense mechanisms	COG3335|COG3415	CRISPR-Cas system	PF01710.18	Transposase					MPYSLDLRQKVINFIENGGTITEAAHTFGIGRASIYRWLSRPTLEATKVKSRRRKLDWEELEKDVKENPESKLSERA-KKFGVNPTAIFYALKKMKITRKKNKFVIDKEVKEIEEKG
54112	GC_00004151		St18_bin1	11793	6	6	1	0	0.786648624	0.860683761	0.822002533	0	6	0	0			COG3335|COG3415	Transposase|CRISPR-associated protein Csa3, CARF domain (Csa3) (PDB:2WTE) (PUBMED:21093452)	X|V	Mobilome: prophages, transposons|Defense mechanisms	COG3335|COG3415	CRISPR-Cas system	PF01710.18	Transposase					MPYSLDFRQKVINFLENDRTITKVAHTFGIGIASIYRWLSPPQLSETKVKSSQRKLDWKELEKDVKQNTESKLSDRV-KKIGVNQSAIFYALKKWIFLEKRNNFVLEK---EIEKKG
54113	GC_00004151		St19_bin1	3495	6	6	1	0	0.786648624	0.860683761	0.822002533	0	6	0	0			COG3335|COG3415	Transposase|CRISPR-associated protein Csa3, CARF domain (Csa3) (PDB:2WTE) (PUBMED:21093452)	X|V	Mobilome: prophages, transposons|Defense mechanisms	COG3335|COG3415	CRISPR-Cas system	PF01710.18	Transposase					MPYSLDLRQKVINFVENGGTITEAAHIFGIGIASIYRWLSRPKLSATKVKRRRRKLDWKELEKDVKQNPESKLADRA-KNFGVNTTAIFYALKRMKITIKKNNCVMEK---EIEKKE
54648	GC_00004241	Thieb	H94	44842	6	6	1	0	0.932475884	0.987301587	0.95910587	1	5	0	0.166666667			COG3335|COG3415	Transposase|CRISPR-associated protein Csa3, CARF domain (Csa3) (PDB:2WTE) (PUBMED:21093452)	X|V	Mobilome: prophages, transposons|Defense mechanisms	COG3335|COG3415	CRISPR-Cas system							MTYVDNLESLKYQKKEGNYEKATIELIELLLKIVTQESKELGYEFGILTAKSFGGQDAHRFYY
54649	GC_00004241	Thieb	MAG_Trichodesmium_thiebautii_Atlantic	43646	6	6	1	0	0.932475884	0.987301587	0.95910587	1	5	0	0.166666667			COG3335|COG3415	Transposase|CRISPR-associated protein Csa3, CARF domain (Csa3) (PDB:2WTE) (PUBMED:21093452)	X|V	Mobilome: prophages, transposons|Defense mechanisms	COG3335|COG3415	CRISPR-Cas system							MTYVDNLESLKYQKKEGNYEKATIEFIELLLKIVTQESKELGYEFGILTAKSFSSQDA-QLKG
54650	GC_00004241	Thieb	MAG_Trichodesmium_thiebautii_Indian	44043	6	6	1	0	0.932475884	0.987301587	0.95910587	1	5	0	0.166666667			COG3335|COG3415	Transposase|CRISPR-associated protein Csa3, CARF domain (Csa3) (PDB:2WTE) (PUBMED:21093452)	X|V	Mobilome: prophages, transposons|Defense mechanisms	COG3335|COG3415	CRISPR-Cas system							MTYVDNLESLKYQKKEGNYEKATIELIELLLKIVTQESKELGYEFGILTAKSFGGQDAHRFYY
54651	GC_00004241	Thieb	St16_bin2_Tuft	69129	6	6	1	0	0.932475884	0.987301587	0.95910587	1	5	0	0.166666667			COG3335|COG3415	Transposase|CRISPR-associated protein Csa3, CARF domain (Csa3) (PDB:2WTE) (PUBMED:21093452)	X|V	Mobilome: prophages, transposons|Defense mechanisms	COG3335|COG3415	CRISPR-Cas system							MTYVDNLESLKYQKKEGNYEKATIELIELLLKIVTQESKELGYEFGILTAKSFGGQDAHRFYY
54652	GC_00004241	Thieb	St18_bin1	53973	6	6	1	0	0.932475884	0.987301587	0.95910587	1	5	0	0.166666667			COG3335|COG3415	Transposase|CRISPR-associated protein Csa3, CARF domain (Csa3) (PDB:2WTE) (PUBMED:21093452)	X|V	Mobilome: prophages, transposons|Defense mechanisms	COG3335|COG3415	CRISPR-Cas system							MTYVDNLESLKYQKKEGNYEKATIEFIELLLKIVTQESKELGYEFGILTAKSFSSQDA-QLKG
54653	GC_00004241	Thieb	St19_bin1	67524	6	6	1	0	0.932475884	0.987301587	0.95910587	1	5	0	0.166666667			COG3335|COG3415	Transposase|CRISPR-associated protein Csa3, CARF domain (Csa3) (PDB:2WTE) (PUBMED:21093452)	X|V	Mobilome: prophages, transposons|Defense mechanisms	COG3335|COG3415	CRISPR-Cas system							MTYVDNLESLKYQKKEGNYEKATIEFIELLLKIVTQESKELGYEFGILTAKSFSSQDA-QLKG
55914	GC_00004452		MAG_Trichodesmium_thiebautii_Atlantic	58423	4	6	2	0	0.970266041	0.694701646	0.809679877	0	6	0	0			COG3335|COG3415	Transposase|CRISPR-associated protein Csa3, CARF domain (Csa3) (PDB:2WTE) (PUBMED:21093452)	X|V	Mobilome: prophages, transposons|Defense mechanisms	COG3335|COG3415	CRISPR-Cas system	PF13358.8	DDE superfamily endonuclease					#NAME?
55915	GC_00004452		St16_bin2_Tuft	68918	4	6	2	0	0.970266041	0.694701646	0.809679877	0	6	0	0			COG3335|COG3415	Transposase|CRISPR-associated protein Csa3, CARF domain (Csa3) (PDB:2WTE) (PUBMED:21093452)	X|V	Mobilome: prophages, transposons|Defense mechanisms	COG3335|COG3415	CRISPR-Cas system	PF13358.8	DDE superfamily endonuclease					LVMDNSSIHQNNLFWDKEDEWREKGREIFFLPTYSPQLNIIEIWWGFIKYKWLESEAYESYSNASKCSGKNPQKLWYRIYN
57033	GC_00004654		MAG_Trichodesmium_thiebautii_Indian	73504	4	5	2	0	0.872937294	0.677424547	0.762853078	0	5	0	0			COG3335|COG3415	Transposase|CRISPR-associated protein Csa3, CARF domain (Csa3) (PDB:2WTE) (PUBMED:21093452)	X|V	Mobilome: prophages, transposons|Defense mechanisms	COG3335|COG3415	CRISPR-Cas system	PF01710.18	Transposase					MPYS----LDLRQK------------------------VINFVENGGTITEAAHIFWIGIASIYRGKTFLS
57034	GC_00004654		St16_bin2_Tuft	39752	4	5	2	0	0.872937294	0.677424547	0.762853078	0	5	0	0			COG3335|COG3415	Transposase|CRISPR-associated protein Csa3, CARF domain (Csa3) (PDB:2WTE) (PUBMED:21093452)	X|V	Mobilome: prophages, transposons|Defense mechanisms	COG3335|COG3415	CRISPR-Cas system	PF01710.18	Transposase					MPYS----LDLRQK------------------------VINFVENGGTITEAAHIFWIGIASIYRGKTFLS
57038	GC_00004655		IMS101	20387	5	5	1	0	0.924928161	0.869758132	0.896495162	0	5	0	0			COG3335|COG3415	Transposase|CRISPR-associated protein Csa3, CARF domain (Csa3) (PDB:2WTE) (PUBMED:21093452)	X|V	Mobilome: prophages, transposons|Defense mechanisms	COG3335|COG3415	CRISPR-Cas system	PF01710.18	Transposase					MSYSLDLRTRVIDYIENGGSILSAARIYKVGRSTIYRWLARVELQPTKVTRRQRKLDWQALEQDVKENPDLRLCDRAVKFGVNISSISYALHQMKITQKKRIKVSRKK--
57041	GC_00004655		Tery_2175	38610	5	5	1	0	0.924928161	0.869758132	0.896495162	0	5	0	0			COG3335|COG3415	Transposase|CRISPR-associated protein Csa3, CARF domain (Csa3) (PDB:2WTE) (PUBMED:21093452)	X|V	Mobilome: prophages, transposons|Defense mechanisms	COG3335|COG3415	CRISPR-Cas system	PF01710.18	Transposase					MSYSLDLRTRVIDYIENGGSILSAARIYKVGRSTIYRWLARVELQPTKVTRRQRKLDWQALEQDVKENPDLRLCDRAVKFGVNISSISYALHQMKITQKKRLRYRERNRH
57177	GC_00004683		MAG_Trichodesmium_erythraeum	35870	5	5	1	0	0.969375736	0.976182839	0.972767379	0	5	0	0			COG3335|COG3415	Transposase|CRISPR-associated protein Csa3, CARF domain (Csa3) (PDB:2WTE) (PUBMED:21093452)	X|V	Mobilome: prophages, transposons|Defense mechanisms	COG3335|COG3415	CRISPR-Cas system	PF01710.18	Transposase					MDLTGRKYFELIKVKNRNRKLDWKELEKDIKENPEVKLKRRREKFGVSKTTIWGALKKIKITRNKNNYVIDKRIEKKKSNIIEP---
57178	GC_00004683		St11_bin5	26533	5	5	1	0	0.969375736	0.976182839	0.972767379	0	5	0	0			COG3335|COG3415	Transposase|CRISPR-associated protein Csa3, CARF domain (Csa3) (PDB:2WTE) (PUBMED:21093452)	X|V	Mobilome: prophages, transposons|Defense mechanisms	COG3335|COG3415	CRISPR-Cas system	PF01710.18	Transposase					MDLTGRKYFELIKVKNRNRKLDWKELEKDIKENPEVKLKRRREKFGVSKTTIWGALKKIKITRNKNNYVIDKRIEKKKSNIIEP---
57179	GC_00004683		St16_bin4_tuft	13640	5	5	1	0	0.969375736	0.976182839	0.972767379	0	5	0	0			COG3335|COG3415	Transposase|CRISPR-associated protein Csa3, CARF domain (Csa3) (PDB:2WTE) (PUBMED:21093452)	X|V	Mobilome: prophages, transposons|Defense mechanisms	COG3335|COG3415	CRISPR-Cas system	PF01710.18	Transposase					MDLTGRKYLELRKVKNRNRKLDWKELEKDIKENPEAKLKRRREKFGVSKTTIWGALKKIKITRNKKNYVIDKRIENKKSNIIEPGKN
57180	GC_00004683		St19_bin2	69796	5	5	1	0	0.969375736	0.976182839	0.972767379	0	5	0	0			COG3335|COG3415	Transposase|CRISPR-associated protein Csa3, CARF domain (Csa3) (PDB:2WTE) (PUBMED:21093452)	X|V	Mobilome: prophages, transposons|Defense mechanisms	COG3335|COG3415	CRISPR-Cas system	PF01710.18	Transposase					MDLTGRKYLELRKVKNRNRKLDWKELEKDIKENPEAKLKRRREKFGVSKTTIWGALKKIKITRNKKNYVIDKRIENKKSNIIEPGKN
57181	GC_00004683		St5_bin8	48900	5	5	1	0	0.969375736	0.976182839	0.972767379	0	5	0	0			COG3335|COG3415	Transposase|CRISPR-associated protein Csa3, CARF domain (Csa3) (PDB:2WTE) (PUBMED:21093452)	X|V	Mobilome: prophages, transposons|Defense mechanisms	COG3335|COG3415	CRISPR-Cas system	PF01710.18	Transposase					MDLTGRKYLELRKVKNRNRKLDWKELEKDIKENPEAKLKRRREKFGVSKTTIWGALKKIKITRNKKNYVIDKRIENKKSNIIEPGKN
58682	GC_00004984		H94	10289	4	5	2	0	0.967176005	0.615191041	0.752035395	0	5	0	0			COG3335|COG3415	Transposase|CRISPR-associated protein Csa3, CARF domain (Csa3) (PDB:2WTE) (PUBMED:21093452)	X|V	Mobilome: prophages, transposons|Defense mechanisms	COG3335|COG3415	CRISPR-Cas system	PF13565.8	Homeodomain-like domain					------------------------------------------------MKIFKVSRNTIYNWLNSWESSNLVGLYNQPGRGRKKTFNSVQEQQIKDWVKATPKSLEKVPEKIPKPWQIKVSKKTIKRVIKLGKMGWYRIKRRVGGEPIPGFYERKVEKLEQLKRQEEKGEIEIRYLDESGFCLIPYIPYAWQET---------IAKKISN------------------------------------------------------------------
58683	GC_00004984		IMS101	22710	4	5	2	0	0.967176005	0.615191041	0.752035395	0	5	0	0			COG3335|COG3415	Transposase|CRISPR-associated protein Csa3, CARF domain (Csa3) (PDB:2WTE) (PUBMED:21093452)	X|V	Mobilome: prophages, transposons|Defense mechanisms	COG3335|COG3415	CRISPR-Cas system	PF13358.8	DDE superfamily endonuclease	K07494	putative transposase			#NAME?
58684	GC_00004984		IMS101	20329	4	5	2	0	0.967176005	0.615191041	0.752035395	0	5	0	0			COG3335|COG3415	Transposase|CRISPR-associated protein Csa3, CARF domain (Csa3) (PDB:2WTE) (PUBMED:21093452)	X|V	Mobilome: prophages, transposons|Defense mechanisms	COG3335|COG3415	CRISPR-Cas system	PF13565.8	Homeodomain-like domain					------------------------------------------------MKIFKVSRNTIYNWLNSWESSNLVGLYNQPGRGRKKTFNSVQEQQIKDWVKATPKSLEKVPEKIPKQWKIKVSKKTIKRVIKLGKMGWYRIKRRVGGEPIPGFYERKVEKLEQLKRQEEKGEIEIRYLDESGFCLIPYIPYAWQETNQKIEIKSQQSKRLNV------------------------------------------------------------------
58685	GC_00004984		MAG_Trichodesmium_thiebautii_Atlantic	58424	4	5	2	0	0.967176005	0.615191041	0.752035395	0	5	0	0			COG3335|COG3415	Transposase|CRISPR-associated protein Csa3, CARF domain (Csa3) (PDB:2WTE) (PUBMED:21093452)	X|V	Mobilome: prophages, transposons|Defense mechanisms	COG3335|COG3415	CRISPR-Cas system	PF13551.8	Winged helix-turn helix					MRMRHIKGLTRETFLMLDRIYKQSKYYQVRQRAHCIQLTSKGYKISELMKIFKVSRNTIYNWLNSWESSNLVGLYNQPGRGRKKTFNSVQEQQIKDWVKATPKSLEKVPEKIQKPWQIKVSKKTIKRVIKSGKMGWYRIKRRVGGEPIPSFYERKVEKLEQLKRQEEKGEIEIRYLDESGFCLIPYIPYTWQETNEKIEIKSQQSKRLNV------------------------------------------------------------------
58686	GC_00004984		MAG_Trichodesmium_thiebautii_Indian	36917	4	5	2	0	0.967176005	0.615191041	0.752035395	0	5	0	0			COG3335|COG3415	Transposase|CRISPR-associated protein Csa3, CARF domain (Csa3) (PDB:2WTE) (PUBMED:21093452)	X|V	Mobilome: prophages, transposons|Defense mechanisms	COG3335|COG3415	CRISPR-Cas system	PF13551.8	Winged helix-turn helix					---------------MLDRIYKQSKYYQVKQRAHCIQLSSKGYKIWELMKIFKVSRNTIYNWLNSWESSNLVGLYNQPGRGRKKTFNSVQEQQIKDWV----------------------------------------------------------------------------------------------------------------------------------------------------------------------------------
59070	GC_00005063	Tery_B	St16_bin4_tuft	55295	3	4	2	0	0.926282051	0.761066398	0.835585732	0	4	0	0			COG3335|COG3415	Transposase|CRISPR-associated protein Csa3, CARF domain (Csa3) (PDB:2WTE) (PUBMED:21093452)	X|V	Mobilome: prophages, transposons|Defense mechanisms	COG3335|COG3415	CRISPR-Cas system	PF01710.18	Transposase					#NAME?
59071	GC_00005063	Tery_B	St19_bin2	40450	3	4	2	0	0.926282051	0.761066398	0.835585732	0	4	0	0			COG3335|COG3415	Transposase|CRISPR-associated protein Csa3, CARF domain (Csa3) (PDB:2WTE) (PUBMED:21093452)	X|V	Mobilome: prophages, transposons|Defense mechanisms	COG3335|COG3415	CRISPR-Cas system	PF01710.18	Transposase					#NAME?
59072	GC_00005063	Tery_B	St5_bin8	56520	3	4	2	0	0.926282051	0.761066398	0.835585732	0	4	0	0			COG3335|COG3415	Transposase|CRISPR-associated protein Csa3, CARF domain (Csa3) (PDB:2WTE) (PUBMED:21093452)	X|V	Mobilome: prophages, transposons|Defense mechanisms	COG3335|COG3415	CRISPR-Cas system	PF01710.18	Transposase					#NAME?
59073	GC_00005063	Tery_B	St5_bin8	78291	3	4	2	0	0.926282051	0.761066398	0.835585732	0	4	0	0			COG3335|COG3415	Transposase|CRISPR-associated protein Csa3, CARF domain (Csa3) (PDB:2WTE) (PUBMED:21093452)	X|V	Mobilome: prophages, transposons|Defense mechanisms	COG3335|COG3415	CRISPR-Cas system	PF01710.18	Transposase					MLEKLNYLGKIMPAPYSYDLRQKVINAIDNGMSKTQAIAIFKISRNTINIGLYRN----------------
59491	GC_00005168		St16_bin4_tuft	33518	4	4	1	0	0.925675676	0.783748702	0.848820362	0	4	0	0			COG3335|COG3415	Transposase|CRISPR-associated protein Csa3, CARF domain (Csa3) (PDB:2WTE) (PUBMED:21093452)	X|V	Mobilome: prophages, transposons|Defense mechanisms	COG3335|COG3415	CRISPR-Cas system	PF13358.8	DDE superfamily endonuclease					MDNASIHRKTVIKQIVEDGNHQVIFLPKYSPNLKDIEHNFSALKRAKMYATSNTALDEIIRDYCVAECLILKLNNYKSYYNYFLFFVPIFCKYPEFNFYKNKEITRVR
59492	GC_00005168		St19_bin2	55212	4	4	1	0	0.925675676	0.783748702	0.848820362	0	4	0	0			COG3335|COG3415	Transposase|CRISPR-associated protein Csa3, CARF domain (Csa3) (PDB:2WTE) (PUBMED:21093452)	X|V	Mobilome: prophages, transposons|Defense mechanisms	COG3335|COG3415	CRISPR-Cas system	PF13358.8	DDE superfamily endonuclease					MDNASIHRKTVIKQIVEDGNHQVIFLPKYSPNLKDIEHNFSALKRAKMYATSNTALDEIIRDYCVAECLILKLNNYKSYYNYFLFFVPIFCKYPEFNFYKNKEITRVR
59493	GC_00005168		St5_bin8	34324	4	4	1	0	0.925675676	0.783748702	0.848820362	0	4	0	0			COG3335|COG3415	Transposase|CRISPR-associated protein Csa3, CARF domain (Csa3) (PDB:2WTE) (PUBMED:21093452)	X|V	Mobilome: prophages, transposons|Defense mechanisms	COG3335|COG3415	CRISPR-Cas system	PF13358.8	DDE superfamily endonuclease					MDNASIHRKTVIKQIVEDGNHQVIFLPKYSPNLKDIEHNFSALKRAKMYATSNTALDEIIRDYCVAECLILKLNNYKSYYNYFLFFVPIFCKYPEFNFYKNKEITRVR
59586	GC_00005192		H94	2503	4	4	1	0	0.789924973	0.699059561	0.741719732	0	4	0	0			COG3335|COG3415	Transposase|CRISPR-associated protein Csa3, CARF domain (Csa3) (PDB:2WTE) (PUBMED:21093452)	X|V	Mobilome: prophages, transposons|Defense mechanisms	COG3335|COG3415	CRISPR-Cas system							MEVKALYLFMNQDFKIIKTVFMPGQKKGENFYGEQDIKGCKRENLVAGRRKKEKNLIALIIFKETLNALGFEQWLDQYLLPSLKKTVY
59870	GC_00005263		MAG_Trichodesmium_thiebautii_Atlantic	16206	4	4	1	0	1	0.936842105	0.967391304	0	4	0	0			COG3335|COG3415	Transposase|CRISPR-associated protein Csa3, CARF domain (Csa3) (PDB:2WTE) (PUBMED:21093452)	X|V	Mobilome: prophages, transposons|Defense mechanisms	COG3335|COG3415	CRISPR-Cas system							#NAME?
59871	GC_00005263		St16_bin2_Tuft	62191	4	4	1	0	1	0.936842105	0.967391304	0	4	0	0			COG3335|COG3415	Transposase|CRISPR-associated protein Csa3, CARF domain (Csa3) (PDB:2WTE) (PUBMED:21093452)	X|V	Mobilome: prophages, transposons|Defense mechanisms	COG3335|COG3415	CRISPR-Cas system							NLSILMVAKLKKKWQINGRNQLGIDDLTLGERTISKALRKIDYTRKKTYGYRESDEEKRKEFLTKISKRRPEELYI
59872	GC_00005263		St18_bin1	4889	4	4	1	0	1	0.936842105	0.967391304	0	4	0	0			COG3335|COG3415	Transposase|CRISPR-associated protein Csa3, CARF domain (Csa3) (PDB:2WTE) (PUBMED:21093452)	X|V	Mobilome: prophages, transposons|Defense mechanisms	COG3335|COG3415	CRISPR-Cas system							#NAME?
59873	GC_00005263		St19_bin1	30732	4	4	1	0	1	0.936842105	0.967391304	0	4	0	0			COG3335|COG3415	Transposase|CRISPR-associated protein Csa3, CARF domain (Csa3) (PDB:2WTE) (PUBMED:21093452)	X|V	Mobilome: prophages, transposons|Defense mechanisms	COG3335|COG3415	CRISPR-Cas system							#NAME?
60066	GC_00005312	Tery_A	IMS101	20112	4	4	1	0	0.966887417	0.769122121	0.85674011	2	2	0	0.5			COG3335|COG3415	Transposase|CRISPR-associated protein Csa3, CARF domain (Csa3) (PDB:2WTE) (PUBMED:21093452)	X|V	Mobilome: prophages, transposons|Defense mechanisms	COG3335|COG3415	CRISPR-Cas system	PF13358.8	DDE superfamily endonuclease	K07494	putative transposase			MKQVLIIILVYPYGYSPKGEKCLGLKSGKKRERTSWIGALREKKLFAPLTFAGWCNPYLFEYWLEFCLIPQLNVGDVIMVDNGSFHKGENIRKMVEEAGYEMWYLPAYSPDLNKIENW
60067	GC_00005312	Tery_A	MAG_Trichodesmium_erythraeum	35590	4	4	1	0	0.966887417	0.769122121	0.85674011	2	2	0	0.5			COG3335|COG3415	Transposase|CRISPR-associated protein Csa3, CARF domain (Csa3) (PDB:2WTE) (PUBMED:21093452)	X|V	Mobilome: prophages, transposons|Defense mechanisms	COG3335|COG3415	CRISPR-Cas system	PF13358.8	DDE superfamily endonuclease	K07494	putative transposase			MKQVLIIILVYPYGYSPKGEKCLGLKSGKKRERTSWIGALREKKLFAPLTFAGWCNPYLFEYWLEFCLIPQLNVGDVIMVDNGSFHKGENIRKMVEEAGYEMWYLPAYSPDLNKIENW
60068	GC_00005312	Tery_A	St11_bin5	63400	4	4	1	0	0.966887417	0.769122121	0.85674011	2	2	0	0.5			COG3335|COG3415	Transposase|CRISPR-associated protein Csa3, CARF domain (Csa3) (PDB:2WTE) (PUBMED:21093452)	X|V	Mobilome: prophages, transposons|Defense mechanisms	COG3335|COG3415	CRISPR-Cas system	PF13358.8	DDE superfamily endonuclease	K07494	putative transposase			MKQVLIIILVYPYGYSPKGEKCLGLKSGKKRERTSWIGALREKKLFAPLTFAGWCNPYLFEYWLEFCLIPQLNVGDVIMVDNGSFHKGENIRKMVEEAGYEMWYLPAYSPDLNKIENW
60142	GC_00005331		H94	59689	4	4	1	0	0.944444444	0.892351701	0.917659381	0	4	0	0			COG3335|COG3415	Transposase|CRISPR-associated protein Csa3, CARF domain (Csa3) (PDB:2WTE) (PUBMED:21093452)	X|V	Mobilome: prophages, transposons|Defense mechanisms	COG3335|COG3415	CRISPR-Cas system							MATKWGNCSCFTISRNFKKLGFTRKKNYAYQEGDDLKREEFAFKLNQIDKKNIIYLDEAGIDNREDYPYGYRVKEERVPGMK
60144	GC_00005331		St18_bin1	75837	4	4	1	0	0.944444444	0.892351701	0.917659381	0	4	0	0			COG3335|COG3415	Transposase|CRISPR-associated protein Csa3, CARF domain (Csa3) (PDB:2WTE) (PUBMED:21093452)	X|V	Mobilome: prophages, transposons|Defense mechanisms	COG3335|COG3415	CRISPR-Cas system							MATKWGNCSCFTISRNFKKLGFTRKKNYAYQEGDDLKREEFAFKLNQIDKKNIIYLDEAGIDNREDYPYGYRVKEERVPGMK
60145	GC_00005331		St19_bin1	67429	4	4	1	0	0.944444444	0.892351701	0.917659381	0	4	0	0			COG3335|COG3415	Transposase|CRISPR-associated protein Csa3, CARF domain (Csa3) (PDB:2WTE) (PUBMED:21093452)	X|V	Mobilome: prophages, transposons|Defense mechanisms	COG3335|COG3415	CRISPR-Cas system							MATKWGNCSCFTISRNFKKLGFTRKKNYAYQEGDDLKREEFAFKLNQIDKKNIIYLDEAGIDNREDYPYGYRVKEERVPGMK
61595	GC_00005703		MAG_Trichodesmium_thiebautii_Atlantic	16194	2	3	2	0	0.979166667	0.618819777	0.758364003	0	3	0	0			COG3335|COG3415	Transposase|CRISPR-associated protein Csa3, CARF domain (Csa3) (PDB:2WTE) (PUBMED:21093452)	X|V	Mobilome: prophages, transposons|Defense mechanisms	COG3335|COG3415	CRISPR-Cas system	PF01710.18	Transposase					MPYSLDFRQKVINFIENGGKITKAAHTFGIGRASIYRWLSRPTLEATKVKIRQRKLDWKELEKDVKQNPESRVVRQS
61784	GC_00005766		St16_bin2_Tuft	62065	3	3	1	0	0.912013536	0.906519533	0.909258236	0	3	0	0			COG3335|COG3415	Transposase|CRISPR-associated protein Csa3, CARF domain (Csa3) (PDB:2WTE) (PUBMED:21093452)	X|V	Mobilome: prophages, transposons|Defense mechanisms	COG3335|COG3415	CRISPR-Cas system							#NAME?
61790	GC_00005768		St16_bin4_tuft	47861	3	3	1	0	0.989473684	0.665860735	0.796034526	1	2	0	0.333333333			COG3335|COG3415	Transposase|CRISPR-associated protein Csa3, CARF domain (Csa3) (PDB:2WTE) (PUBMED:21093452)	X|V	Mobilome: prophages, transposons|Defense mechanisms	COG3335|COG3415	CRISPR-Cas system							MQRISLVGTERVQKLREEYKKISEKYRPRKFSIYRWNRCNTFNQNSSTLTCFGDNELMKWSYFISLSKVTVISAISIKEVVGLMTINNSMASIAFQSIYWTFLTAIFMARSGYLIKFGSKSLVFIDKSGFEDNQDCIYAWSKKGKKVYVEQEGKRGKRENLVAGRRK---------------------
61792	GC_00005768		St5_bin8	14270	3	3	1	0	0.989473684	0.665860735	0.796034526	1	2	0	0.333333333			COG3335|COG3415	Transposase|CRISPR-associated protein Csa3, CARF domain (Csa3) (PDB:2WTE) (PUBMED:21093452)	X|V	Mobilome: prophages, transposons|Defense mechanisms	COG3335|COG3415	CRISPR-Cas system							MQRISLVGTERVQKLREEYKKISEKYRPRKFSIYRWNRCNTFNQNSSTLTCFGDNELMKWSYFISLSKVTVISAISIKEVVGLMTINNSMASIAFQSIYWTFLTAIFMARSGYLIKFGSKSLVFIDKSGFEDNQDCIYAWSKKGKKVYGEPKGKRGKRENLVAGRRKKEKDLMVPIIFKVSLNALQED
61808	GC_00005774		MAG_Trichodesmium_erythraeum	28370	3	3	1	0	0.929078014	0.676903717	0.783192423	0	3	0	0			COG3335|COG3415	Transposase|CRISPR-associated protein Csa3, CARF domain (Csa3) (PDB:2WTE) (PUBMED:21093452)	X|V	Mobilome: prophages, transposons|Defense mechanisms	COG3335|COG3415	CRISPR-Cas system	PF13358.8	DDE superfamily endonuclease	K07494	putative transposase			MNRNNDATLEELRHQLALSTGILVGRSTVDRMLRRLNLTVKKKTLHATEKGSERVQQQRLEFWEKVQGISADNLIFLDESGVNLSLVRLFGRSYKGQRVYGRRPHTRGQNVSIIAAISLQGIVAQCSLMGGTDAITFEAFICQKLLPKLWKGACVIMDNCSIHKGERIRALIESVGAKLIYLPTYSPDFNPIENCWSKLKSILRQVGARTYPDLAKAIELAFSRIHVNDIRNWFIHGCYYTAS
61809	GC_00005774		St11_bin5	26358	3	3	1	0	0.929078014	0.676903717	0.783192423	0	3	0	0			COG3335|COG3415	Transposase|CRISPR-associated protein Csa3, CARF domain (Csa3) (PDB:2WTE) (PUBMED:21093452)	X|V	Mobilome: prophages, transposons|Defense mechanisms	COG3335|COG3415	CRISPR-Cas system	PF13358.8	DDE superfamily endonuclease	K07494	putative transposase			MNRNNDATLEELRHQLALSTGILVGRSTVDRMLRRLNLTVKKKTLHATEKGSERVQQQRLEFWEKVQGISADNLIFLDESGVNLSLVRLFGRSYKGQRVYGRRPHTRGQNVSIIAAISLQGIVAQCSLMGGTDAITFEAFICQKLLPKLWKGACVIMDNCSIHKGERIRALIESVGAKLIYLPTYSPDFNPIENCWSKLKSILRQVGARTYPDLAKAIELAFSRIHVNDIRNWFIHGCYYTAS
62246	GC_00005920	Tery_B	St16_bin4_tuft	26113	3	3	1	0	1	1	1	0	3	0	0			COG3335|COG3415	Transposase|CRISPR-associated protein Csa3, CARF domain (Csa3) (PDB:2WTE) (PUBMED:21093452)	X|V	Mobilome: prophages, transposons|Defense mechanisms	COG3335|COG3415	CRISPR-Cas system							MIKKLEEWESINFQIFELPIYSTKQNLIEIFGKFIECEWIEFDAYENRESLLNYLKKVLDNFERKYVISFL
62247	GC_00005920	Tery_B	St19_bin2	25720	3	3	1	0	1	1	1	0	3	0	0			COG3335|COG3415	Transposase|CRISPR-associated protein Csa3, CARF domain (Csa3) (PDB:2WTE) (PUBMED:21093452)	X|V	Mobilome: prophages, transposons|Defense mechanisms	COG3335|COG3415	CRISPR-Cas system							MIKKLEEWESINFQIFELPIYSTKQNLIEIFGKFIECEWIEFDAYENRESLLNYLKKVLDNFERKYVISFL
62248	GC_00005920	Tery_B	St5_bin8	56733	3	3	1	0	1	1	1	0	3	0	0			COG3335|COG3415	Transposase|CRISPR-associated protein Csa3, CARF domain (Csa3) (PDB:2WTE) (PUBMED:21093452)	X|V	Mobilome: prophages, transposons|Defense mechanisms	COG3335|COG3415	CRISPR-Cas system							MIKKLEEWESINFQIFELPIYSTKQNLIEIFGKFIECEWIEFDAYENRESLLNYLKKVLDNFERKYVISFL
62648	GC_00006054	Tery_B	St16_bin4_tuft	33215	3	3	1	0	1	1	1	0	3	0	0			COG3335|COG3415	Transposase|CRISPR-associated protein Csa3, CARF domain (Csa3) (PDB:2WTE) (PUBMED:21093452)	X|V	Mobilome: prophages, transposons|Defense mechanisms	COG3335|COG3415	CRISPR-Cas system							MWIDRILLVGRFIVKEVVPLLWKGACVLMDNSKIYLGEMVREVIKEVGASLLFLLPYSLEFSPIENF
62649	GC_00006054	Tery_B	St19_bin2	33197	3	3	1	0	1	1	1	0	3	0	0			COG3335|COG3415	Transposase|CRISPR-associated protein Csa3, CARF domain (Csa3) (PDB:2WTE) (PUBMED:21093452)	X|V	Mobilome: prophages, transposons|Defense mechanisms	COG3335|COG3415	CRISPR-Cas system							MWIDRILLVGRFIVKEVVPLLWKGACVLMDNSKIYLGEMVREVIKEVGASLLFLLPYSLEFSPIENF
62650	GC_00006054	Tery_B	St5_bin8	34399	3	3	1	0	1	1	1	0	3	0	0			COG3335|COG3415	Transposase|CRISPR-associated protein Csa3, CARF domain (Csa3) (PDB:2WTE) (PUBMED:21093452)	X|V	Mobilome: prophages, transposons|Defense mechanisms	COG3335|COG3415	CRISPR-Cas system							MWIDRILLVGRFIVKEVVPLLWKGACVLMDNSKIYLGEMVREVIKEVGASLLFLLPYSLEFSPIENF
62810	GC_00006108		H94	2987	3	3	1	0	0.892156863	0.672465636	0.766887645	0	3	0	0			COG3335|COG3415	Transposase|CRISPR-associated protein Csa3, CARF domain (Csa3) (PDB:2WTE) (PUBMED:21093452)	X|V	Mobilome: prophages, transposons|Defense mechanisms	COG3335|COG3415	CRISPR-Cas system							----MKKKLRYRERNREERIKYYYKLRNFIKKFGSKSLVFIYESGFEDNQDCIYACSKK--------------------------------------
62811	GC_00006108		MAG_Trichodesmium_thiebautii_Indian	16595	3	3	1	0	0.892156863	0.672465636	0.766887645	0	3	0	0			COG3335|COG3415	Transposase|CRISPR-associated protein Csa3, CARF domain (Csa3) (PDB:2WTE) (PUBMED:21093452)	X|V	Mobilome: prophages, transposons|Defense mechanisms	COG3335|COG3415	CRISPR-Cas system							#NAME?
62812	GC_00006108		St18_bin1	68660	3	3	1	0	0.892156863	0.672465636	0.766887645	0	3	0	0			COG3335|COG3415	Transposase|CRISPR-associated protein Csa3, CARF domain (Csa3) (PDB:2WTE) (PUBMED:21093452)	X|V	Mobilome: prophages, transposons|Defense mechanisms	COG3335|COG3415	CRISPR-Cas system							MKTTRKKQLRYREINREERIKYYHKLQNFIKKIGSKSLVFIDKSGFEDNQNCIYAWSKKERKVYGEQEGK---------------------------
64324	GC_00006615		MAG_Trichodesmium_thiebautii_Atlantic	16131	2	2	1	0	0.984126984	1	0.992	2	0	0	1			COG3335|COG3415	Transposase|CRISPR-associated protein Csa3, CARF domain (Csa3) (PDB:2WTE) (PUBMED:21093452)	X|V	Mobilome: prophages, transposons|Defense mechanisms	COG3335|COG3415	CRISPR-Cas system	PF13358.8	DDE superfamily endonuclease	K07494	putative transposase			MSQDLKNLQIVLMCGQKERKKFVEIGKERGVKRENLVPGRRKGKKDLIGTMIFTGSLNAEGFEGWLSIYLLPSLTITSVLIMDNAPIHRKTVIKQIVKSVGHQVIFLPKYSPDLNDIEHDFSALKRSRMYTPSSAPLDEIIRDYCVI
64325	GC_00006615		MAG_Trichodesmium_thiebautii_Indian	73413	2	2	1	0	0.984126984	1	0.992	2	0	0	1			COG3335|COG3415	Transposase|CRISPR-associated protein Csa3, CARF domain (Csa3) (PDB:2WTE) (PUBMED:21093452)	X|V	Mobilome: prophages, transposons|Defense mechanisms	COG3335|COG3415	CRISPR-Cas system	PF13358.8	DDE superfamily endonuclease	K07494	putative transposase			MSQDLKNLQIVLMCAQKERKKFVEIGKERGVKRENLVPGRRKGKKDLIGAMIFTGSLNAEGFEGWLSIYLLPSLTITSVLIMDNAPIHRKTVIKQIVKSVGHQVIFLPKYSPDLNDIEHDFSALKRSRMYTPSSAPLDEIIRDYCVV
64405	GC_00006655	Thieb_NonAtlantic	MAG_Trichodesmium_thiebautii_Indian	16694	2	2	1	0	0.989247312	0.577422577	0.72920752	0	2	0	0			COG3335|COG3415	Transposase|CRISPR-associated protein Csa3, CARF domain (Csa3) (PDB:2WTE) (PUBMED:21093452)	X|V	Mobilome: prophages, transposons|Defense mechanisms	COG3335|COG3415	CRISPR-Cas system	PF13358.8	DDE superfamily endonuclease					MDNSPSQRKNVIRELVEAGGNQLLFSPKYSPYLNDIEHDFSGLKIAMMYSDINISLDEIIRNYHYESVSSLFKVTVFW
65226	GC_00007066		St5_bin8	63799	2	2	1	0	0.995884774	0.987804878	0.99182837	0	2	0	0			COG3335|COG3415	Transposase|CRISPR-associated protein Csa3, CARF domain (Csa3) (PDB:2WTE) (PUBMED:21093452)	X|V	Mobilome: prophages, transposons|Defense mechanisms	COG3335|COG3415	CRISPR-Cas system							MENKNKTQQQMAQLWGDNITQQNISYFCQKIEITRKKTYGYEDIDEEETQKFREKLSKVEKNQLVYIDEAGFDNRTGLSLWI
65227	GC_00007066		Tery_2175	60924	2	2	1	0	0.995884774	0.987804878	0.99182837	0	2	0	0			COG3335|COG3415	Transposase|CRISPR-associated protein Csa3, CARF domain (Csa3) (PDB:2WTE) (PUBMED:21093452)	X|V	Mobilome: prophages, transposons|Defense mechanisms	COG3335|COG3415	CRISPR-Cas system							#NAME?
66470	GC_00007694		MAG_Trichodesmium_thiebautii_Indian	44347	1	1	1	0	1	1	1	0	1	0	0			COG3335|COG3415	Transposase|CRISPR-associated protein Csa3, CARF domain (Csa3) (PDB:2WTE) (PUBMED:21093452)	X|V	Mobilome: prophages, transposons|Defense mechanisms	COG3335|COG3415	CRISPR-Cas system							MGFEQWLAQHLLPSLKNPSVLIMDNSPIHRKNVIRELVEAGDN
66494	GC_00007718		St11_bin5	70363	1	1	1	0	1	1	1	0	1	0	0			COG3335|COG3415	Transposase|CRISPR-associated protein Csa3, CARF domain (Csa3) (PDB:2WTE) (PUBMED:21093452)	X|V	Mobilome: prophages, transposons|Defense mechanisms	COG3335|COG3415	CRISPR-Cas system	PF13358.8	DDE superfamily endonuclease					GQLVILDNASFQKSQKVRELIESVNCELEYLPPYSPDLNEIEHYWFPIKNRVRKSEGTIENFRIES
66495	GC_00007719		St18_bin1	61253	1	1	1	0	1	1	1	0	1	0	0			COG3335|COG3415	Transposase|CRISPR-associated protein Csa3, CARF domain (Csa3) (PDB:2WTE) (PUBMED:21093452)	X|V	Mobilome: prophages, transposons|Defense mechanisms	COG3335|COG3415	CRISPR-Cas system	PF13358.8	DDE superfamily endonuclease	K07494	putative transposase			VILDNASFHKSQKVRELIESVNCELEYLPPYSPDLNEIEHYWFPIKIESESQKEQ
66496	GC_00007720		St11_bin5	70632	1	1	1	0	1	1	1	0	1	0	0			COG3335|COG3415	Transposase|CRISPR-associated protein Csa3, CARF domain (Csa3) (PDB:2WTE) (PUBMED:21093452)	X|V	Mobilome: prophages, transposons|Defense mechanisms	COG3335|COG3415	CRISPR-Cas system	PF13358.8	DDE superfamily endonuclease					SCNRVVFEKWLGEKLLPQLKTGQLVILDNASFHKSQKVRELIESVPK
66509	GC_00007733		St19_bin1	74586	1	1	1	0	1	1	1	0	1	0	0			COG3335|COG3415	Transposase|CRISPR-associated protein Csa3, CARF domain (Csa3) (PDB:2WTE) (PUBMED:21093452)	X|V	Mobilome: prophages, transposons|Defense mechanisms	COG3335|COG3415	CRISPR-Cas system	PF01710.18	Transposase					YRWLSRPTLSATKVKSRQRKLDWKELEKDVKQNPESKLSDRAKNFGVNQPAIFYAFKKMKITRKKKQLRYRERNREERIKYYQLSLKI
66603	GC_00007827		H94	44472	1	1	1	0	1	1	1	0	1	0	0			COG3335|COG3415	Transposase|CRISPR-associated protein Csa3, CARF domain (Csa3) (PDB:2WTE) (PUBMED:21093452)	X|V	Mobilome: prophages, transposons|Defense mechanisms	COG3335|COG3415	CRISPR-Cas system	PF01710.18	Transposase					MKSRQRKLDWKELEKDVKQNPESKLADRAKKIGVNPKAIFYALKRMKITRKKQLRCRERNREERIKYYHKLRNFIKKFGSKSLIFIDTVVLI
66634	GC_00007858		St18_bin1	68744	1	1	1	0	1	1	1	0	1	0	0			COG3335|COG3415	Transposase|CRISPR-associated protein Csa3, CARF domain (Csa3) (PDB:2WTE) (PUBMED:21093452)	X|V	Mobilome: prophages, transposons|Defense mechanisms	COG3335|COG3415	CRISPR-Cas system	PF01710.18	Transposase					MSDRAKKFAVNQPAIFYALKRMKITKKKQLRYRERNREDRIKHYHKLRNFIKKFGIKSLVFTD
68591	GC_00009815		St18_bin1	53756	1	1	1	0	1	1	1	0	1	0	0			COG3335|COG3415	Transposase|CRISPR-associated protein Csa3, CARF domain (Csa3) (PDB:2WTE) (PUBMED:21093452)	X|V	Mobilome: prophages, transposons|Defense mechanisms	COG3335|COG3415	CRISPR-Cas system	PF13358.8	DDE superfamily endonuclease	K07494	putative transposase			MFPNNKDNMLTLQISETDIEILRYERYHYPCPLVQKRLHALYLKATSTLSHQQIAQLVGIHRSTLTSYIHLYHQKGLAGVYEVGYGTNRSELDQHTTSLLNYFSDHPPQSSTEAIAVIKRLTGIERSPTQVRHWLHKQGFKPLRAGQTPSKANPEKQEIFIEQTLNPLIEQAKTGELHLFFLDAAHFVMGVFLPILWCIKRVFIKSSAGRKRYNVLGAVNAITKKIHTLTNDSYVNAQTIIDFLEQLRKTHQDGKPIYIVLDNARYQKCQIVQYMAWFLDIHLVYIPPYSPNLNIIERLWKWTKKKCLYAKFYENFQDFKEAIDHTLDKANQRHQKELDRLLSLKFQRF
64834	GC_00006870	Thieb_bin1	St18_bin1	75940	2	2	1	0	1	1	1	0	2	0	0			COG3344|COG3539	Retron-type reverse transcriptase (YkfC)|Pilin (type 1 fimbrial protein) (FimA) (PDB:2M5G)	X|N	Mobilome: prophages, transposons|Cell motility			PF00078.29	Reverse transcriptase (RNA-dependent DNA polymerase)	K00986	RNA-directed DNA polymerase [EC:2.7.7.49]			MSNLIAQITSDEVIDQAYQWLCRSRAHYHFNGDVWSLRRWWGEKKPRLQKQLLAGQYRFRELRLIRGKERTIEWWCSMDALVFKAISLVLTPTLRPHLSDRCFHLAGTGGLKGAVREVAGNLREHKFVFRTDVKGYYASINHDILFGMLSEYIKDDIVLDLLWQYLKRFVCDDCLYTSIQQGISLGCPLSPLMGALYLKPLDERLATVLRNLR
64835	GC_00006870	Thieb_bin1	St19_bin1	3376	2	2	1	0	1	1	1	0	2	0	0			COG3344|COG3539	Retron-type reverse transcriptase (YkfC)|Pilin (type 1 fimbrial protein) (FimA) (PDB:2M5G)	X|N	Mobilome: prophages, transposons|Cell motility			PF00078.29	Reverse transcriptase (RNA-dependent DNA polymerase)	K00986	RNA-directed DNA polymerase [EC:2.7.7.49]			MSNLIAQITSDEVIDQAYQWLCRSRAHYHFNGDVWSLRRWWGEKKPRLQKQLLAGQYRFRELRLIRGKERTIEWWCSMDALVFKAISLVLTPTLRPHLSDRCFHLAGTGGLKGAVREVAGNLREHKFVFRTDVKGYYASINHDILFGMLSEYIKDDIVLDLLWQYLKRFVCDDCLYTSIQQGISLGCPLSPLMGALYLKPLDERLATVLRNLR
354	GC_00000002	core_with_duplications	H94	30275	13	333	38	0	0.715515824	0.678735778	0.696640676	31	302	0	0.093093093			COG3344	Retron-type reverse transcriptase (YkfC)	X	Mobilome: prophages, transposons			PF13655.8	N-terminal domain of reverse transcriptase					--------------------MNKAKTLKRLLGNTKPFFSVAW------NTEDIPSQITVNPN-----FKWR-DIDWKRALKNVF-------------------KLQ----------KLI--YKASSRGEIRKIHKYQRLLRKSYYPR--LLAVRDATRD----NQGQKTAGIDGISNLPLMQGFNLVELINTSHFRASLTRGVWRPKPGKDEKLPLGIRRIYDRALQVLVKLGMEPEWEACFEPNSYF-------------------------------------------------------------------------------------------------------------------------------------------------------…
356	GC_00000002	core_with_duplications	H94	17670	13	333	38	0	0.715515824	0.678735778	0.696640676	31	302	0	0.093093093			COG3344	Retron-type reverse transcriptase (YkfC)	X	Mobilome: prophages, transposons			PF13655.8	N-terminal domain of reverse transcriptase					--------------------MNKAKTLKKRLGNPKIFLSVAW------DTDDIPSQVSVYPS-----LKWK-DINWKRALKNLF-------------------KLQ----------KLI--YRASSRGKIPKIPEYQVLLTKSYYAR--LLAVRHVIQD----NQGKKAVGIDDIKNLPPMQQFNL---------------------------------------------------------------------------------------------------------------------------------------------------------------------------------------------------------------------…
363	GC_00000002	core_with_duplications	H94	17568	13	333	38	0	0.715515824	0.678735778	0.696640676	31	302	0	0.093093093			COG3344	Retron-type reverse transcriptase (YkfC)	X	Mobilome: prophages, transposons			PF13655.8	N-terminal domain of reverse transcriptase					-------------------------------------------------------------------MKWR-DVDWKRVEKNVFVRFVFEAEVRDRDIPIDCNKLQ----------KLI--YRASSRGEIHKMRLYKELLAQSYYAT--FLVVRRVTQD----NQGKKTAGVDGIKNLPPICLL--LGTLK----------------------------------------------------------------------------------------------------------------------------------------------------------------------------------------------------------------…
374	GC_00000002	core_with_duplications	IMS101	19567	13	333	38	0	0.715515824	0.678735778	0.696640676	31	302	0	0.093093093			COG3344	Retron-type reverse transcriptase (YkfC)	X	Mobilome: prophages, transposons			PF13655.8	N-terminal domain of reverse transcriptase	K00986	RNA-directed DNA polymerase [EC:2.7.7.49]			--------------------MNKAKTLKRSLENPKPFLSVAW------DTNDIPDPCSVNPN-----LKWK-DINWKKVEKYVF-------------------KLQ----------KLI--YRASSRGEIRKMRKYQKLLTKSYYAL--LLAVRRVTQD----NQGKKTAGIDGIKNLPPMQRLNLVNLLKRRRLKASPTRRVWIPKPGRNEKRPLGIPTMYDRALQALVKLGRSPEWEAHFEFNSYSFRPGRSTHDAI-AIYLSINKKPKYVLDADISKC---FDRINHDALLRKMGQTPYRRLIKQWLKSGVFDNKQFSKTV--------------------EGTPQGGVISP--------------------------------------------…
376	GC_00000002	core_with_duplications	IMS101	21636	13	333	38	0	0.715515824	0.678735778	0.696640676	31	302	0	0.093093093			COG3344	Retron-type reverse transcriptase (YkfC)	X	Mobilome: prophages, transposons			PF13655.8	N-terminal domain of reverse transcriptase	K00986	RNA-directed DNA polymerase [EC:2.7.7.49]			--------------------MNKAKTLKRNLENPKPFLSVVW------DTNDIPDLCSVNPN-----LKWK-DINWKKVEKYVF-------------------KLQ----------KLI--YRASSRGEIRKMHKYQKLLTKSYYAL--LLAVRRVTQD----NQGKKTAGIDGIKSLPPMQRFNLVEMLRSRHLKASPTRRVWIPKPGREEKRPLGIPTMYDRALQALVKLGMEPEWEALFEPNSYGIFR-RSTHDAIAAIYVSINQKTKYVLDADISKC---FDRINHDVLMGKIGKSPYRRLIKQWLKSGVFDNKQFSNTV--------------------EGTPQGGVISPLLANIALHGERKMPRRLR--------------------------…
381	GC_00000002	core_with_duplications	IMS101	20568	13	333	38	0	0.715515824	0.678735778	0.696640676	31	302	0	0.093093093			COG3344	Retron-type reverse transcriptase (YkfC)	X	Mobilome: prophages, transposons			PF13655.8	N-terminal domain of reverse transcriptase					--------------------MNKAKTLKRSLENPEPFLSVAW------DTNDIPDPCSVNPN-----LKWK-DINWKKVEKYVF-------------------KLQ----------KLI--YRASSRGEIRKMLKYQKLLTKSYYAL--LLAVRRVTQD----NQGKKKAGIDGIKSLPPMQRFNL------------------------------------VDVLSSVAAYPGQKEYKNL--------------------------------------------------------------------------------------------------------------------------------------------------------------…
408	GC_00000002	core_with_duplications	MAG_Trichodesmium_erythraeum	8848	13	333	38	0	0.715515824	0.678735778	0.696640676	31	302	0	0.093093093			COG3344	Retron-type reverse transcriptase (YkfC)	X	Mobilome: prophages, transposons			PF13655.8	N-terminal domain of reverse transcriptase	K00986	RNA-directed DNA polymerase [EC:2.7.7.49]			--------------------MNKAKTLKRSLENPKPFLSVAW------DTNDIPYPCSVNPN-----LKWK-DINWKKVEKYVF-------------------KLQ----------KLI--YRASSRGEIRKMRKYQKLLTKSYYAL--LLAVRRVTKD----NQGKKTAGIDGIKNLPPMQRLNLVNLLKRRRLKASPTRRVWIPKPGRNEKRPLGIPTMYDRALQALVKLGRSPEWEAHFEFNSYSFRPGRSTHDAI-AIYLSINKKPKYVLDADISKC---FDRINHDALLRKMGQTPYRRLIKQWLKSGVFDNKQFSKTV--------------------EGTPQGGVISP--------------------------------------------…
418	GC_00000002	core_with_duplications	MAG_Trichodesmium_erythraeum	65328	13	333	38	0	0.715515824	0.678735778	0.696640676	31	302	0	0.093093093			COG3344	Retron-type reverse transcriptase (YkfC)	X	Mobilome: prophages, transposons			PF13655.8	N-terminal domain of reverse transcriptase					--------------------MNKAKTLKRSLENPEPFLSVAW------DTNDIPDPCSVNPN-----LKWK-DINWKKVEKYVF-------------------KLQ----------KLI--YRASSRGEIRKMLKYQKLLTKSYYAL--LLAVRRVTQD----NQGKKKAGIDGIKSLPPMQRFNLVDLLNRRRLKASPNRRVWIPKPGKDEKRPLGIPTMYDRALQATSLG-----------------------------------------------------------------------------------------------------------------------------------------------------------------------…
445	GC_00000002	core_with_duplications	MAG_Trichodesmium_thiebautii_Atlantic	16555	13	333	38	0	0.715515824	0.678735778	0.696640676	31	302	0	0.093093093			COG3344	Retron-type reverse transcriptase (YkfC)	X	Mobilome: prophages, transposons			PF13655.8	N-terminal domain of reverse transcriptase					--------------------MNKAKTLKKRLGNPKLFFSVAW------DTDDIPSQVSVYPS-----LKWK-DINWKRALKNLF-------------------KLQ----------KLI--YRASSRGKIPKIPEYQVLLTKSYYAR--LLAVRHVIQD----NQGKKAVGIDNIKNLPPMQQFNL-------EVTTLLKRQRW---------------------------------------------------------------------------------------------------------------------------------------------------------------------------------------------------…
454	GC_00000002	core_with_duplications	MAG_Trichodesmium_thiebautii_Atlantic	16318	13	333	38	0	0.715515824	0.678735778	0.696640676	31	302	0	0.093093093			COG3344	Retron-type reverse transcriptase (YkfC)	X	Mobilome: prophages, transposons			PF13655.8	N-terminal domain of reverse transcriptase					------------------------------------------------------------------------------------------------------------------------------------MRKYQKLLTKSYYAR--LLAVRRVAQD----SQGIKIAGKDGIKNLPPMQRFTLVNLLKLPCLKASLTFRVWIPKPGEKQKQTLEIPIRKSIFPM----------------------------------------------------------------------------------------------------------------------------------------------------------------------------…
472	GC_00000002	core_with_duplications	MAG_Trichodesmium_thiebautii_Indian	36889	13	333	38	0	0.715515824	0.678735778	0.696640676	31	302	0	0.093093093			COG3344	Retron-type reverse transcriptase (YkfC)	X	Mobilome: prophages, transposons			PF13655.8	N-terminal domain of reverse transcriptase					#NAME?
483	GC_00000002	core_with_duplications	MAG_Trichodesmium_thiebautii_Indian	51265	13	333	38	0	0.715515824	0.678735778	0.696640676	31	302	0	0.093093093			COG3344	Retron-type reverse transcriptase (YkfC)	X	Mobilome: prophages, transposons			PF13655.8	N-terminal domain of reverse transcriptase					-------------------------------------------------------------------MKWR-DVDWKRVEKNVFVRFVFEAEVRDRDIPIDCNKLQ----------KLI--YRASSRGEIHKMRLYKELLAQSYYAT--FLVVRRVTQD----NQGKKTAGVDGIKNLPPIC--LLLGTLK----------------------------------------------------------------------------------------------------------------------------------------------------------------------------------------------------------------…
522	GC_00000002	core_with_duplications	St16_bin2_Tuft	39747	13	333	38	0	0.715515824	0.678735778	0.696640676	31	302	0	0.093093093			COG3344	Retron-type reverse transcriptase (YkfC)	X	Mobilome: prophages, transposons			PF13655.8	N-terminal domain of reverse transcriptase					--------------------MNKAKTLKRRLGNAKSFFSVAW------DTDDIPNQVTINPN-----LKWK-DIDWKRVEKNVF-------------------KLQ----------KLI--YRASNRGEIRKMHKYQRLLTSSYYAR--LLAVRRVTQD----NQVQKTAGVDGIKNLPPMQRFNLVNLLPSPYLKASLNRRVWILKPGKDEKCSLGIPSMYDRGLQALVRLDMELEWEAHFEPNSYGFFR-SSTHDAIEAIYKSINHKPKYVLDADI-------------------------------------------------------------------------------------------------------------------------…
526	GC_00000002	core_with_duplications	St16_bin2_Tuft	25227	13	333	38	0	0.715515824	0.678735778	0.696640676	31	302	0	0.093093093			COG3344	Retron-type reverse transcriptase (YkfC)	X	Mobilome: prophages, transposons			PF13655.8	N-terminal domain of reverse transcriptase					--------------------MNKAKTLKKRLGNPKLFFSVAW------DTDDIPSQVSVYPS-----LKWK-DINWKRALKNLF-------------------KLQ----------KLI--YRASSRGKIPKIPEYQVLLTKSYYAR--LLAVRHVIQD----NQGKKAVGIDNIKNLPPMQQFNL-------EVTTLLKRQRW---------------------------------------------------------------------------------------------------------------------------------------------------------------------------------------------------…
529	GC_00000002	core_with_duplications	St16_bin2_Tuft	25229	13	333	38	0	0.715515824	0.678735778	0.696640676	31	302	0	0.093093093			COG3344	Retron-type reverse transcriptase (YkfC)	X	Mobilome: prophages, transposons			PF13655.8	N-terminal domain of reverse transcriptase					--------------------MNKAKTLKRRLVNPKSFLRVAW------DTDNIPDPVRINPN-----LKDR-DINWKQIEKNVF-------------------KLQ----------KLI--YRASSRGEIPKRPKYQRLLTKSYYPR--LLAIRRVTQD----RQGKKTAGVEGIKNLPPMQ-------------------------------------------------------------------------------------------------------------------------------------------------------------------------------------------------------------------------…
547	GC_00000002	core_with_duplications	St16_bin4_tuft	26270	13	333	38	0	0.715515824	0.678735778	0.696640676	31	302	0	0.093093093			COG3344	Retron-type reverse transcriptase (YkfC)	X	Mobilome: prophages, transposons			PF13655.8	N-terminal domain of reverse transcriptase	K00986	RNA-directed DNA polymerase [EC:2.7.7.49]			--------------------MNKAKTLKRSLENSEPFLSVAW------DANDIPDLCSVNPN-----LKWK-DINWKKVEKYVF-------------------KLQ----------KLI--YRASSRGEIRKMRKYQKLLTKSYYAR--LLAVRRVTQD----NQGKKTAGIDGIKNLPPMQRFNLVDVLKSCRLKASPTRRVWIPKPGKNEKRPLGIPTMYDRALQSLVKLGRSPEWEARFEPNSYGFRPGRSTHDAIEAIFKSIRYKPKYVLDADISKC---FDRINHDALLRKVGRTPYRRLIK--------------------------------------------------------------------------------------------…
555	GC_00000002	core_with_duplications	St16_bin4_tuft	26107	13	333	38	0	0.715515824	0.678735778	0.696640676	31	302	0	0.093093093			COG3344	Retron-type reverse transcriptase (YkfC)	X	Mobilome: prophages, transposons			PF13655.8	N-terminal domain of reverse transcriptase					--------------------MNKAKTLKRKPCNSKPFLSVAW------DTDDIPSQVSVNPN-----LKWK-DVNWKRALKNVF-------------------KLQ----------KLI--YRASSRGEILKMRKDQRLLTKSHYLK--WI--------------------------------------------------------------------------------------------------------------------------------------------------------------------------------------------------------------------------------------------------------…
587	GC_00000002	core_with_duplications	St18_bin1	53991	13	333	38	0	0.715515824	0.678735778	0.696640676	31	302	0	0.093093093			COG3344	Retron-type reverse transcriptase (YkfC)	X	Mobilome: prophages, transposons			PF13655.8	N-terminal domain of reverse transcriptase					------------------------------------------------------------------------------------------------------------------------------------MRKYQKLLTKSYYAR--LLAVRRVAQD----SQGIKIAGKDGIKNLPPMQRFTLVNLLKLPCLKASLTFRVWIPKPGEKQKQTLEIPIRKSIFPM----------------------------------------------------------------------------------------------------------------------------------------------------------------------------…
588	GC_00000002	core_with_duplications	St18_bin1	75370	13	333	38	0	0.715515824	0.678735778	0.696640676	31	302	0	0.093093093			COG3344	Retron-type reverse transcriptase (YkfC)	X	Mobilome: prophages, transposons			PF13655.8	N-terminal domain of reverse transcriptase					-------------------------------------------------------------------MKWR-DVDWKRVEKNVFVRFVFEAEVRDRDIPIDCNKLQ----------KLI--YRASSRGEIHKMRLYKELLAQSYYAT--FLVVRRVTQD----NQGKKTAGVDGIKNLPPIC--LLLGTLK----------------------------------------------------------------------------------------------------------------------------------------------------------------------------------------------------------------…
600	GC_00000002	core_with_duplications	St19_bin1	3236	13	333	38	0	0.715515824	0.678735778	0.696640676	31	302	0	0.093093093			COG3344	Retron-type reverse transcriptase (YkfC)	X	Mobilome: prophages, transposons			PF13655.8	N-terminal domain of reverse transcriptase					--------------------MNKAKTLKRRLGSPRTFLRVAW------NTGDIPSQVSINPT-----FKWQ-DIDRKRVEKNVF-------------------KLQ----------KLI--YRASTSGELRKMRKYQKLLTKSYYAR--LLAVRRVAQD----SQGIKIAGKDGIKNLPPMQRFTLVNLLKLPCLKASLTFRVWIPKPGEKQKQTLEIPIRKSIFPM----------------------------------------------------------------------------------------------------------------------------------------------------------------------------…
616	GC_00000002	core_with_duplications	St19_bin2	33067	13	333	38	0	0.715515824	0.678735778	0.696640676	31	302	0	0.093093093			COG3344	Retron-type reverse transcriptase (YkfC)	X	Mobilome: prophages, transposons			PF13655.8	N-terminal domain of reverse transcriptase	K00986	RNA-directed DNA polymerase [EC:2.7.7.49]			--------------------MNKAKTLKRSLENSEPFLSVAW------DANDIPDLCSVNPN-----LKWK-DINWKKVEKYVF-------------------KLQ----------KLI--YRASSRGEIRKMRKYQKLLTKSYYAR--LLAVRRVTQD----NQGKKTAGIDGIKNLPPMQRFNLVDVLKSCRLKASPTRRVWIPKPGKNEKRPLGIPTMYDRALQSLVKLGRSPEWEARFEPNSYGFRPGRSTHDAIQAIFNSIKSKPKYVLDADISKCFD--------------------------------------------------------------------------------------------------------------------…
671	GC_00000002	core_with_duplications	Tery_2175	31441	13	333	38	0	0.715515824	0.678735778	0.696640676	31	302	0	0.093093093			COG3344	Retron-type reverse transcriptase (YkfC)	X	Mobilome: prophages, transposons			PF13655.8	N-terminal domain of reverse transcriptase					-----------------------------------------------------------------------------------------------------------------------------------KMLKYQKLLTKSYYAL--LLAVRRVTQD----NQGKKKAGIDGIKSLPPMQRFNLVDVLNRRRLKASPNRRVWIPKPGKDEKRPLGIPTMYDRALQATSLG-----------------------------------------------------------------------------------------------------------------------------------------------------------------------…
677	GC_00000003	core_with_duplications	H94	73885	13	261	46	0	0.794028653	0.672462081	0.728206661	16	245	0	0.061302682			COG3335	Transposase	X	Mobilome: prophages, transposons			PF01710.18	Transposase					----------MPNYVSFLFKITIR--QKVINFVGNG-GTITETAHIFGIGKTS-IYRWLSRPKLSATKVKRRQR-LDWKELEKDVKQNPESVISRQS-------------------------
682	GC_00000003	core_with_duplications	H94	17504	13	261	46	0	0.794028653	0.672462081	0.728206661	16	245	0	0.061302682			COG3335	Transposase	X	Mobilome: prophages, transposons			PF01710.18	Transposase					--------------MPYSLDF--R--KKVINFVENG-GMITKAAHTFGIGRAS-IYRWLSRPTLSATKVKSRQIKLDWKELEKDVKQNPYSSIVRQS-------------------------
689	GC_00000003	core_with_duplications	H94	37584	13	261	46	0	0.794028653	0.672462081	0.728206661	16	245	0	0.061302682			COG3335	Transposase	X	Mobilome: prophages, transposons			PF01710.18	Transposase					---------------------------------------MTKAAHTFGIGRAS-IYRCLSRPKLLATKVKSRQGKLDWKELERDVKQNPELSIFRQS-------------------------
690	GC_00000003	core_with_duplications	H94	59576	13	261	46	0	0.794028653	0.672462081	0.728206661	16	245	0	0.061302682			COG3335	Transposase	X	Mobilome: prophages, transposons			PF01710.18	Transposase					--------------MPYSLDF--R--QKVINFVENG-GTITKAAHTFGIGIAS-IYRWLSRPKLSATKVKSRQIKLDWKEL-----------------------------------------
692	GC_00000003	core_with_duplications	H94	2986	13	261	46	0	0.794028653	0.672462081	0.728206661	16	245	0	0.061302682			COG3335	Transposase	X	Mobilome: prophages, transposons			PF01710.18	Transposase					--------------MPYSLDF--R--QKVINFVENG-GTITKAAHTFGIGRAS-IYRWLSRPKLSATKVKSRQIKLDWKEL-----------------------------------------
693	GC_00000003	core_with_duplications	H94	51922	13	261	46	0	0.794028653	0.672462081	0.728206661	16	245	0	0.061302682			COG3335	Transposase	X	Mobilome: prophages, transposons			PF01710.18	Transposase					--------------MPYSLDF--R--QKVINFVENG-GTITKAAHTFGIGRAS-IYRWLSRPKLSATKVKSRQIKLDWKEL-----------------------------------------
695	GC_00000003	core_with_duplications	H94	2639	13	261	46	0	0.794028653	0.672462081	0.728206661	16	245	0	0.061302682			COG3335	Transposase	X	Mobilome: prophages, transposons			PF01710.18	Transposase					--------------MPYSLDF--R--QKVINFVENG-GTITKAAHTFGIEIAS-IYRWLSRPKLSATKVKSRQIKLDWKEL-----------------------------------------
696	GC_00000003	core_with_duplications	H94	67075	13	261	46	0	0.794028653	0.672462081	0.728206661	16	245	0	0.061302682			COG3335	Transposase	X	Mobilome: prophages, transposons			PF01710.18	Transposase					--------------MPYSLYF--R--QKVINFVENG-GTINKAAHTFGIGIAS-IYRWLSRPKLSATKVKSSRIKLDWKEL-----------------------------------------
699	GC_00000003	core_with_duplications	H94	67059	13	261	46	0	0.794028653	0.672462081	0.728206661	16	245	0	0.061302682			COG3335	Transposase	X	Mobilome: prophages, transposons			PF01710.18	Transposase					--------------MPYSLDL--I--QKVINFVENG-GTITKTDHTFGIVRAS-IYRLLSRPKLSATKVKSRQRKL----------------------------------------------
701	GC_00000003	core_with_duplications	H94	17603	13	261	46	0	0.794028653	0.672462081	0.728206661	16	245	0	0.061302682			COG3335	Transposase	X	Mobilome: prophages, transposons			PF01710.18	Transposase					--------------MPYSLDF--K--KKVINFVENG-GMLTKPAHIFGIGRAS-IYRWLSR-------------------------------------------------------------
713	GC_00000003	core_with_duplications	H94	10429	13	261	46	0	0.794028653	0.672462081	0.728206661	16	245	0	0.061302682			COG3335	Transposase	X	Mobilome: prophages, transposons			PF01710.18	Transposase					--------------MPYSLDF--R--QKVINFVENG-GTITKAAHTFGIGRAS-IYRWLSRPKLSATKVKSSQIKLDRKES-----------------------------------------
714	GC_00000003	core_with_duplications	H94	37333	13	261	46	0	0.794028653	0.672462081	0.728206661	16	245	0	0.061302682			COG3335	Transposase	X	Mobilome: prophages, transposons			PF01710.18	Transposase					--------------MPYSLDF--R--QKVINFVENG-GTITKAAHTFGIGRAS-IYRWSSRPILSATKVKSRQIKLDWKEL-----------------------------------------
715	GC_00000003	core_with_duplications	H94	74020	13	261	46	0	0.794028653	0.672462081	0.728206661	16	245	0	0.061302682			COG3335	Transposase	X	Mobilome: prophages, transposons			PF01710.18	Transposase					--------------MPYSLDF--R--QKVINFVENG-GTITKAAHTFGIGRAS-IYRWLSRL------------------------------------------------------------
716	GC_00000003	core_with_duplications	H94	17606	13	261	46	0	0.794028653	0.672462081	0.728206661	16	245	0	0.061302682			COG3335	Transposase	X	Mobilome: prophages, transposons			PF01710.18	Transposase					--------------MPYSLDF--R--QKVINLIENG-GTLTKAAHTFGIGRAS-IYRW----------------------------------------------------------------
719	GC_00000003	core_with_duplications	H94	44797	13	261	46	0	0.794028653	0.672462081	0.728206661	16	245	0	0.061302682			COG3335	Transposase	X	Mobilome: prophages, transposons			PF01710.18	Transposase					--------------MPYSLDF--R--QKVINFVENG-GTITKAAHTFGRGRAS-IYRWLSRPKLSATKVKSSQIKLDRKES-----------------------------------------
727	GC_00000003	core_with_duplications	MAG_Trichodesmium_erythraeum	8834	13	261	46	0	0.794028653	0.672462081	0.728206661	16	245	0	0.061302682			COG3335	Transposase	X	Mobilome: prophages, transposons			PF01710.18	Transposase					--------------MLYSLDF--R--QKVINFVENG-GMLTKVTHVFGIARAS-IYRWLSRPKLEGTKVKCRLIKLDWKEL-----------------------------------------
738	GC_00000003	core_with_duplications	MAG_Trichodesmium_thiebautii_Atlantic	16450	13	261	46	0	0.794028653	0.672462081	0.728206661	16	245	0	0.061302682			COG3335	Transposase	X	Mobilome: prophages, transposons			PF01710.18	Transposase					--------------MSYILDF--R--QKVIIFLGNG-GTITKAAHIFGIGRAS-IYRWLSRPTFSATEVKIRQIKLDWKELEKDVKQNPESIVVRQI-------------------------
746	GC_00000003	core_with_duplications	MAG_Trichodesmium_thiebautii_Atlantic	1823	13	261	46	0	0.794028653	0.672462081	0.728206661	16	245	0	0.061302682			COG3335	Transposase	X	Mobilome: prophages, transposons			PF01710.18	Transposase					--------------MPYSLDF--R--QKVINFVENG-GTITKAAHTFGIGRAS-IYRWLSRPKLSATKVKSR--------------------------------------------------
747	GC_00000003	core_with_duplications	MAG_Trichodesmium_thiebautii_Atlantic	58542	13	261	46	0	0.794028653	0.672462081	0.728206661	16	245	0	0.061302682			COG3335	Transposase	X	Mobilome: prophages, transposons			PF01710.18	Transposase					-----------MFHSYFKKTI--R--QKVINFVENG-GTITKAAHTFGMGRAS-IYRWLSRPKLSATKVKRRQRKLE-----KDVKQNP---------------------------------
755	GC_00000003	core_with_duplications	MAG_Trichodesmium_thiebautii_Indian	29662	13	261	46	0	0.794028653	0.672462081	0.728206661	16	245	0	0.061302682			COG3335	Transposase	X	Mobilome: prophages, transposons			PF01710.18	Transposase					--------------MPYIFDF--R--QKVIFFVENG-GMITEAAHIFGRGRAS-IYRWLSRPKLSATKVKRRQIKLDWKELEKDVKQNPESRVVRQS-------------------------
760	GC_00000003	core_with_duplications	MAG_Trichodesmium_thiebautii_Indian	37097	13	261	46	0	0.794028653	0.672462081	0.728206661	16	245	0	0.061302682			COG3335	Transposase	X	Mobilome: prophages, transposons			PF01710.18	Transposase					--------------MLYSLYF--R--QKVINFVENG-STITKAAHTFGRGRAS-IYRYLSPPKLSATQVKSSQIKLDWKELEKDVKQNPDSSIVRQS-------------------------
761	GC_00000003	core_with_duplications	MAG_Trichodesmium_thiebautii_Indian	16633	13	261	46	0	0.794028653	0.672462081	0.728206661	16	245	0	0.061302682			COG3335	Transposase	X	Mobilome: prophages, transposons			PF01710.18	Transposase					--------------MPYSFDL--R--QKVINFVRNG-GIIAEEVHIFGIKIAS-IYRWLSRPKLSATKVKYRRRQLDCKELEKDVKQNPELIISRQS-------------------------
763	GC_00000003	core_with_duplications	MAG_Trichodesmium_thiebautii_Indian	66313	13	261	46	0	0.794028653	0.672462081	0.728206661	16	245	0	0.061302682			COG3335	Transposase	X	Mobilome: prophages, transposons			PF01710.18	Transposase					--------------MPYSLDF--R--QKVINFVENG-GTVTKAGHTLGIGRAS-IYRWLSRPKLSETKLKSGQRQLDWKELEKDVKQNPESIIVRQS-------------------------
767	GC_00000003	core_with_duplications	MAG_Trichodesmium_thiebautii_Indian	44348	13	261	46	0	0.794028653	0.672462081	0.728206661	16	245	0	0.061302682			COG3335	Transposase	X	Mobilome: prophages, transposons			PF01710.18	Transposase					--------------MPYSFDL--R--QKVINFVENG-GTITEAAHTFGIGRAS-IYRWLSRPKLSATKIKIRQIKLDWKEL-----------------------------------------
769	GC_00000003	core_with_duplications	MAG_Trichodesmium_thiebautii_Indian	36856	13	261	46	0	0.794028653	0.672462081	0.728206661	16	245	0	0.061302682			COG3335	Transposase	X	Mobilome: prophages, transposons			PF01710.18	Transposase					--------------MPHSLDF--R--QKVINFVENG-GTITKAAHTFGIGIAS-IYRWLSRPKLSA--------------------------------------------------------
770	GC_00000003	core_with_duplications	MAG_Trichodesmium_thiebautii_Indian	51328	13	261	46	0	0.794028653	0.672462081	0.728206661	16	245	0	0.061302682			COG3335	Transposase	X	Mobilome: prophages, transposons			PF01710.18	Transposase					--------------MPYILDL--I--QRVIDLLKDG-GMITEAAHIFGRGRAS-IYRWLSRPKLSATKVKRRQR-LD---------------------------------------------
771	GC_00000003	core_with_duplications	MAG_Trichodesmium_thiebautii_Indian	59214	13	261	46	0	0.794028653	0.672462081	0.728206661	16	245	0	0.061302682			COG3335	Transposase	X	Mobilome: prophages, transposons			PF01710.18	Transposase					--------------MPYSLYL--R--QKVINFVENG-GMITEVSHTFGIGRAS-IYRWLSRPTLI---------------------------------------------------------
779	GC_00000003	core_with_duplications	MAG_Trichodesmium_thiebautii_Indian	73351	13	261	46	0	0.794028653	0.672462081	0.728206661	16	245	0	0.061302682			COG3335	Transposase	X	Mobilome: prophages, transposons			PF01710.18	Transposase					--------------MPYSLDF--R--QQVINFIKNG-GTITKAAHTFGIKTAS-IYRWLSRPKLSATKAKIRQIKLD---------------------------------------------
782	GC_00000003	core_with_duplications	St11_bin5	70677	13	261	46	0	0.794028653	0.672462081	0.728206661	16	245	0	0.061302682			COG3335	Transposase	X	Mobilome: prophages, transposons			PF01710.18	Transposase					--------------MLYSLDF--R--QKVINFVENG-GMLTKVTHVFGIARAS-IYRWLSRPKLEGTKVKCRLIKLDWKEL-----------------------------------------
791	GC_00000003	core_with_duplications	St16_bin2_Tuft	47120	13	261	46	0	0.794028653	0.672462081	0.728206661	16	245	0	0.061302682			COG3335	Transposase	X	Mobilome: prophages, transposons			PF01710.18	Transposase					------------------------------------------VGHTFGIGRAS-IYRWLSRPKLSATKVKSRRIKLDWKELEKDVKQNPESSIVRQS-------------------------
794	GC_00000003	core_with_duplications	St16_bin2_Tuft	61853	13	261	46	0	0.794028653	0.672462081	0.728206661	16	245	0	0.061302682			COG3335	Transposase	X	Mobilome: prophages, transposons			PF01710.18	Transposase					--------------------------------VENG-GMITKAAHTFGIGRAS-IYRWLSRPTLSATKVKSRQIKLDWKELEKDVKQNPYSSIVRQS-------------------------
797	GC_00000003	core_with_duplications	St16_bin2_Tuft	12495	13	261	46	0	0.794028653	0.672462081	0.728206661	16	245	0	0.061302682			COG3335	Transposase	X	Mobilome: prophages, transposons			PF01710.18	Transposase					--------------------M--R--QKVINFVENG-ATITKAAHTFGIGIAS-IYGWLSRPTLSATKVKSRQIKLDWEELEKDVKQNPESSIVRQS-------------------------
805	GC_00000003	core_with_duplications	St16_bin2_Tuft	5362	13	261	46	0	0.794028653	0.672462081	0.728206661	16	245	0	0.061302682			COG3335	Transposase	X	Mobilome: prophages, transposons			PF01710.18	Transposase					--------------MPYSLDF--R--QKVINFVENG-GTITKAAHIFGIEIAS-IYRWLSRPKLSATQVKSRQIKLDWKELEKDVKQNQDWK------------------------------
823	GC_00000003	core_with_duplications	St16_bin4_tuft	48113	13	261	46	0	0.794028653	0.672462081	0.728206661	16	245	0	0.061302682			COG3335	Transposase	X	Mobilome: prophages, transposons			PF01710.18	Transposase					--------------MPYSLYF--R--EKVINFVENG-GTITEVAHVFGIGIAS-IYRWLSRPKLSATKVKCRRRKLDYK-------------------------------------------
824	GC_00000003	core_with_duplications	St16_bin4_tuft	47935	13	261	46	0	0.794028653	0.672462081	0.728206661	16	245	0	0.061302682			COG3335	Transposase	X	Mobilome: prophages, transposons			PF01710.18	Transposase					--------------MLYSLDF--R--QKVINFVENG-GMLTKAAHVFGIGRAS-IYRWLSRPK-----------------------------------------------------------
828	GC_00000003	core_with_duplications	St16_bin4_tuft	25912	13	261	46	0	0.794028653	0.672462081	0.728206661	16	245	0	0.061302682			COG3335	Transposase	X	Mobilome: prophages, transposons			PF01710.18	Transposase					--------------MPYSLDF--R--QKVINFVENG-GTITKAAHTFGIGRAS-IYRWLSRPPIVSN-------------------------------------------------------
829	GC_00000003	core_with_duplications	St16_bin4_tuft	6076	13	261	46	0	0.794028653	0.672462081	0.728206661	16	245	0	0.061302682			COG3335	Transposase	X	Mobilome: prophages, transposons			PF01710.18	Transposase					--------------MPYSLDF--R--QKVINFVENG-GTIIKAAHTFGIGRAS-IYRWLSRP------------------------------------------------------------
835	GC_00000003	core_with_duplications	St18_bin1	24405	13	261	46	0	0.794028653	0.672462081	0.728206661	16	245	0	0.061302682			COG3335	Transposase	X	Mobilome: prophages, transposons			PF01710.18	Transposase					--------------MPYSLDF--R--QKVINFVENGCGTITKAAHTFGIGRAS-IYRWLSPPKFSATQVKSRQIKLDWKELEKDVKQNPESRVVRQS-------------------------
847	GC_00000003	core_with_duplications	St18_bin1	75827	13	261	46	0	0.794028653	0.672462081	0.728206661	16	245	0	0.061302682			COG3335	Transposase	X	Mobilome: prophages, transposons			PF01710.18	Transposase					--------------MSYILDF--R--QKVINFLGNG-GTITKAAHIFGIGRAS-IYRWLSRPTFSATEVKIRQIKLDWKELEKDVKQNPE--------------------------------
866	GC_00000003	core_with_duplications	St18_bin1	68249	13	261	46	0	0.794028653	0.672462081	0.728206661	16	245	0	0.061302682			COG3335	Transposase	X	Mobilome: prophages, transposons			PF01710.18	Transposase					--------------MPYSLDF--R--QKVINFVENG-VTITKAAHTFGIGRAS-IYRWLSRPKLSATKVKSRLIKLDWK-------------------------------------------
868	GC_00000003	core_with_duplications	St18_bin1	75967	13	261	46	0	0.794028653	0.672462081	0.728206661	16	245	0	0.061302682			COG3335	Transposase	X	Mobilome: prophages, transposons			PF01710.18	Transposase					-----------MFHSYFKKTI--R--QKVINFVENG-GTITKAAHTFGMGRAS-IYRWLSRPKLSATKVKRRQRKLE-----KDVKQNP---------------------------------
880	GC_00000003	core_with_duplications	St19_bin1	52804	13	261	46	0	0.794028653	0.672462081	0.728206661	16	245	0	0.061302682			COG3335	Transposase	X	Mobilome: prophages, transposons			PF01710.18	Transposase					--------------MPYSLDF--R--QKVINFLENG-GTITKIAHTFGIGRAS-IYRWLSRPKLSATKVKSRKIKLDWKELEKDVKQNPESRVVRQS-------------------------
881	GC_00000003	core_with_duplications	St19_bin1	52603	13	261	46	0	0.794028653	0.672462081	0.728206661	16	245	0	0.061302682			COG3335	Transposase	X	Mobilome: prophages, transposons			PF01710.18	Transposase					--------------MPYSLDF--R--QKVINFVENG-GTITKAAHTFGIGRAS-IYRWLSSPILSATKVKSRKIKLDWKELEKDVKQNPESIFVRQS-------------------------
893	GC_00000003	core_with_duplications	St19_bin1	10825	13	261	46	0	0.794028653	0.672462081	0.728206661	16	245	0	0.061302682			COG3335	Transposase	X	Mobilome: prophages, transposons			PF01710.18	Transposase					---------------------------------------MTKAAHTFGIGRAS-IYRCLSRPKLLATKVKSRQGKLDWKELERDVKQNPELSIFRQS-------------------------
905	GC_00000003	core_with_duplications	St19_bin1	74857	13	261	46	0	0.794028653	0.672462081	0.728206661	16	245	0	0.061302682			COG3335	Transposase	X	Mobilome: prophages, transposons			PF01710.18	Transposase					--------------MPYSFDL--R--QKVISFVING-GMIAEEVHIFGIKIAS-IYRWLSRPNLEVTKVKICGIKLDWKEL-----------------------------------------
917	GC_00000003	core_with_duplications	St19_bin2	33212	13	261	46	0	0.794028653	0.672462081	0.728206661	16	245	0	0.061302682			COG3335	Transposase	X	Mobilome: prophages, transposons			PF01710.18	Transposase					--------------MPYSLYF--R--EKVINFVENG-GTITEVAHVFGIGIAS-IYRWLSRPKLSATKVKCRRRKLDYK-------------------------------------------
918	GC_00000003	core_with_duplications	St19_bin2	55113	13	261	46	0	0.794028653	0.672462081	0.728206661	16	245	0	0.061302682			COG3335	Transposase	X	Mobilome: prophages, transposons			PF01710.18	Transposase					--------------MLYSLDF--R--QKVINFVENG-GMLTKAAHVFGIGRAS-IYRWLSRPK-----------------------------------------------------------
925	GC_00000003	core_with_duplications	St5_bin8	77962	13	261	46	0	0.794028653	0.672462081	0.728206661	16	245	0	0.061302682			COG3335	Transposase	X	Mobilome: prophages, transposons			PF01710.18	Transposase					--------------MPYSLYF--R--EKVINFVENG-GTITEVAHVFGIGIAS-IYRWLSRPKLSATKVKCRRRKLDYK-------------------------------------------
926	GC_00000003	core_with_duplications	St5_bin8	34309	13	261	46	0	0.794028653	0.672462081	0.728206661	16	245	0	0.061302682			COG3335	Transposase	X	Mobilome: prophages, transposons			PF01710.18	Transposase					--------------MLYSLDF--R--QKVINFVENG-GMLTKAAHVFGIGRAS-IYRWLSRPK-----------------------------------------------------------
937	GC_00000004	core_with_duplications	H94	59548	13	135	28	0	0.750272923	0.685101036	0.716207443	9	126	0	0.066666667			COG5421	Transposase	X	Mobilome: prophages, transposons			PF14104.8	Domain of unknown function (DUF4277)					-------------------------------------------------------------------------------MEVINQKLGVDNR-EKITAG-QVIKA---LILNGL----------GMVSGPLYLFSQFFEDKAIEKLLGISV-----------------------------------------------------------------------------------------------------------------------
938	GC_00000004	core_with_duplications	H94	59383	13	135	28	0	0.750272923	0.685101036	0.716207443	9	126	0	0.066666667			COG5421	Transposase	X	Mobilome: prophages, transposons			PF14104.8	Domain of unknown function (DUF4277)					-------------------------------------------------------------------------------MEVINQKLGVDNR-EKITTG-QVIKA---LILNGL----------GMVSRPLYLFSQFFEDKAIEKLLGTGI--NSEYLNDDKIGKVMDNIYQLGLTNLFIELGLLVIKKFVISNDY--------------------------------------------------------------------------
939	GC_00000004	core_with_duplications	H94	73937	13	135	28	0	0.750272923	0.685101036	0.716207443	9	126	0	0.066666667			COG5421	Transposase	X	Mobilome: prophages, transposons			PF14104.8	Domain of unknown function (DUF4277)					---------------------------------------------------MSLIESITVKNLD-HLGIVAGLIDEIGIVELINQKLGVDNR-EKITTG-QVIKA---LILNGL----------GMVSRPLYLFSQFFEDKAIEKLLGTGI--NSEYLNDDKIG----------------------------------------------------------------------------------------------------------
940	GC_00000004	core_with_duplications	H94	59358	13	135	28	0	0.750272923	0.685101036	0.716207443	9	126	0	0.066666667			COG5421	Transposase	X	Mobilome: prophages, transposons			PF14104.8	Domain of unknown function (DUF4277)					---------------------------------------------------MSLIESITVKNLD-HLGIVAGLIDEIGIVELINQKLGVDNR-EKITTG-QVIKA---LILNGL----------GMVSRPLYLFSQFFEDKAIEKLLGTGI--NSEYLNDDKIGLLMDDIYKLGLTNLFIEIGLLVI-----------------------------------------------------------------------------------
941	GC_00000004	core_with_duplications	H94	45030	13	135	28	0	0.750272923	0.685101036	0.716207443	9	126	0	0.066666667			COG5421	Transposase	X	Mobilome: prophages, transposons			PF14104.8	Domain of unknown function (DUF4277)					-----------------------------------------MIPSLLSIKKMSLIEEITVKNLD-HLGIVAGLIDEIGIVELINQKLGVDNR-EKITTG-QVIKA---LILNGL----------GMVSRPLYLFSQFFEDKAIEKLLGTGI--NSEYLNDDKIGRVMDGIYKLGLTNLFIEIGLLVIKKFKVD-----------------------------------------------------------------------------
942	GC_00000004	core_with_duplications	H94	2762	13	135	28	0	0.750272923	0.685101036	0.716207443	9	126	0	0.066666667			COG5421	Transposase	X	Mobilome: prophages, transposons			PF14104.8	Domain of unknown function (DUF4277)					-----------------------------------------MIPSLLSIKKMSLTEEITVENLD-HLGIVAGLIDEIGIVELINQKLGVDNR-EKITTG-QVIKA---LILNGL----------GMVSRPLYLFSQFFEDKAIEKLLGTGI--NSEYLNDDKIGLLMDGIYKLGLTNLFIEIGLLVIKKFKVDTSYAHLDSTSFHLHGE-------------------------------------------------------------
943	GC_00000004	core_with_duplications	H94	37341	13	135	28	0	0.750272923	0.685101036	0.716207443	9	126	0	0.066666667			COG5421	Transposase	X	Mobilome: prophages, transposons			PF14104.8	Domain of unknown function (DUF4277)					-----------------------------------------MIPSLLSIKKMSLIESITVKNLD-HLGIVAGLIDEIGIVELINQKLGVDNR-EKITTG-QVIKA---LILNGL----------GMVSRPLYLFSQFFEDKPIEKLLGTGI--NSEYLNDDKIGILMDDIYKLGLTNLFIEIGLLVIKKFKVDTSYAHLDSTSFHLHGEYNNIEIAENDQKRPILITKGYSRDHRPDLKQCVLDLIFL----------------------
944	GC_00000004	core_with_duplications	H94	67132	13	135	28	0	0.750272923	0.685101036	0.716207443	9	126	0	0.066666667			COG5421	Transposase	X	Mobilome: prophages, transposons			PF14104.8	Domain of unknown function (DUF4277)					-------------------------------------------------------------------------------MEVINQKLGVDNR-EKITTG-QVIKA---LILNGL----------GMVSRPLYLFSQFFEDKAIEKLNRTGI--NSEYLNDDKIGYSWMISIN--------------------------------------------------------------------------------------------------
945	GC_00000004	core_with_duplications	H94	10117	13	135	28	0	0.750272923	0.685101036	0.716207443	9	126	0	0.066666667			COG5421	Transposase	X	Mobilome: prophages, transposons			PF14104.8	Domain of unknown function (DUF4277)					-------------------------------------------------------------------------------MELINQKLGVDNR-EKITTG-QVIKA---LILNGL----------GMVSRPLYLFSQFFEDKAIEKLNRTGV--NSEYLNDDKIGRVMDDIYKLGLTNLFIEIGLLVIKKFKIDTSYAHLDSTSFHLHGEYNNIEIAENDQERPILITKGYSRDHRPDLKQCVLDLI------------------------
946	GC_00000004	core_with_duplications	H94	29890	13	135	28	0	0.750272923	0.685101036	0.716207443	9	126	0	0.066666667			COG5421	Transposase	X	Mobilome: prophages, transposons			PF14104.8	Domain of unknown function (DUF4277)					---------------------------------------------------MSLIEEITVENLD-HLGIVAGLIDEIGIVELINQKLGVDNR-EKITTG-QVIKA---LILNGL----------GMVSRPLYLFSQFFEDKAIEKLNRTGI--NSEYLNDDKIGLLMDDIYKLGLKNLFI------------------------------------------------------------------------------------------
947	GC_00000004	core_with_duplications	H94	17508	13	135	28	0	0.750272923	0.685101036	0.716207443	9	126	0	0.066666667			COG5421	Transposase	X	Mobilome: prophages, transposons			PF14104.8	Domain of unknown function (DUF4277)					---------------------------------------------------MSLIEEITVENLD-HLGIVAGLIDEIGIVELINQKLGVDNR-EKITTG-QVIKA---LILNGL----------GMVSRPLYLFSQFFEDKAIEKLNRTGI--NSEYLNDDKIGLLMDDIYKLGLTNLFIEIGLLVIKKF--------------------------------------------------------------------------------
948	GC_00000004	core_with_duplications	H94	10181	13	135	28	0	0.750272923	0.685101036	0.716207443	9	126	0	0.066666667			COG5421	Transposase	X	Mobilome: prophages, transposons			PF14104.8	Domain of unknown function (DUF4277)					-------------------------------------------------------------------------------MEVINQKLGVDNR-EKITAG-QVIKA---LILNGL----------GIVSCPLYLFSQFFAYKAIEKLNSTGI--NSEYLNDEKIGILIDYTY---------------------------------------------------------------------------------------------------
949	GC_00000004	core_with_duplications	H94	44837	13	135	28	0	0.750272923	0.685101036	0.716207443	9	126	0	0.066666667			COG5421	Transposase	X	Mobilome: prophages, transposons			PF14104.8	Domain of unknown function (DUF4277)					-----------------------------------------MIPSLLSIKKMSLIESITVKNLD-HLGIVAGLIDEIGIVELINQKLGVDNR-EKITTG-QVIKA---LILNGL----------GMVSRPLYLFSQFFEDKRHLQKYSNAY---PNYL----------------------------------------------------------------------------------------------------------------
950	GC_00000004	core_with_duplications	H94	59319	13	135	28	0	0.750272923	0.685101036	0.716207443	9	126	0	0.066666667			COG5421	Transposase	X	Mobilome: prophages, transposons			PF14104.8	Domain of unknown function (DUF4277)					---------------------------------------------------MSLIESITVENLDEYKGIVAGLIDEIGIVEVINQKLGVDNR-EKIAAG-QVIKA---LILNGL----------GMVSRP--------------------------------------------------------------------------------------------------------------------------------------------
951	GC_00000004	core_with_duplications	H94	44493	13	135	28	0	0.750272923	0.685101036	0.716207443	9	126	0	0.066666667			COG5421	Transposase	X	Mobilome: prophages, transposons			PF14104.8	Domain of unknown function (DUF4277)					---------------------------------------------------MSLIEEIIIENLD-HLGIVAGLIDEIGIVELINQKLGVDNR-EKIATG-QVIKA---LILNGL----------GMVSR---------------------------------------------------------------------------------------------------------------------------------------------
952	GC_00000004	core_with_duplications	H94	37277	13	135	28	0	0.750272923	0.685101036	0.716207443	9	126	0	0.066666667			COG5421	Transposase	X	Mobilome: prophages, transposons			PF14104.8	Domain of unknown function (DUF4277)					---------------------------------------------------MSLIEEITVENLDEYKGIVAGLIDEIGIVEVINQKLGVDNR-EKITTG-EVIKA---LIFNGL----------GMV-------------------LPKSI-----------------------------------------------------------------------------------------------------------------------
953	GC_00000004	core_with_duplications	H94	66845	13	135	28	0	0.750272923	0.685101036	0.716207443	9	126	0	0.066666667			COG5421	Transposase	X	Mobilome: prophages, transposons			PF14104.8	Domain of unknown function (DUF4277)					---------------------------------------------------MSLTEEITVENLD-HLGIVAGLIDEIGIVELINQKLGVDNR-EKITTG-QVIKA---LILNGL------------------------------------------------------------------------------------------------------------------------------------------------------------
957	GC_00000004	core_with_duplications	H94	73796	13	135	28	0	0.750272923	0.685101036	0.716207443	9	126	0	0.066666667			COG5421	Transposase	X	Mobilome: prophages, transposons			PF14104.8	Domain of unknown function (DUF4277)					---------------------------------------------------MSLIEEITVENLD-HLGIVAGLIDEIGIVELINQKLGVDNR-EKIATG-QLQDL-----RKGT----------TCSVKSEFIVKNTLYMAALHKS----------------------------------------------------------------------------------------------------------------------------
960	GC_00000004	core_with_duplications	IMS101	23785	13	135	28	0	0.750272923	0.685101036	0.716207443	9	126	0	0.066666667			COG5421	Transposase	X	Mobilome: prophages, transposons			PF14104.8	Domain of unknown function (DUF4277)					-------------------------------------------------------------------------------MELINQKLGVDNG-EKIATG-QVIKA---LILNGL----------GMVSRPLYLFSQFFEDKAIEKLLGTGI--NSEYLNDDKIGRVMDDIYQLGLTNLGSPVYVVIKLW---------------------------------------------------------------------------------
961	GC_00000004	core_with_duplications	IMS101	22348	13	135	28	0	0.750272923	0.685101036	0.716207443	9	126	0	0.066666667			COG5421	Transposase	X	Mobilome: prophages, transposons			PF14104.8	Domain of unknown function (DUF4277)					---------------------------------------------------MYLIESITVKNID-HLGIVAGLIYEIGIVELISQKLRVNNS-EKITAG-KVIKA---------------------------------------------------------------------------------------------------------------------------------------------------------------------
962	GC_00000004	core_with_duplications	IMS101	22349	13	135	28	0	0.750272923	0.685101036	0.716207443	9	126	0	0.066666667			COG5421	Transposase	X	Mobilome: prophages, transposons			PF14104.8	Domain of unknown function (DUF4277)					----------------------------------------------------------------------------------------------------------------------------MSYVHYIYLVN-FFEDKAIEKLLGTGI--NNEYLNDDKIGRVMDNIYQLGLTNLFIELGLLVIKKFKIETLYAHLDSTSFYLYGEYNNI---------------------------------------------------------
963	GC_00000004	core_with_duplications	IMS101	19152	13	135	28	0	0.750272923	0.685101036	0.716207443	9	126	0	0.066666667			COG5421	Transposase	X	Mobilome: prophages, transposons			PF14104.8	Domain of unknown function (DUF4277)					---------------------------------------------------MSLSEEIKVKNIH-HLGILAGLIDEMGIVEIINQKLGIDSK-KKIISG-QVIVT---IKFPRI----------GKKNSS---------DKEIIK-----------------------------------------------------------------------------------------------------------------------------
964	GC_00000004	core_with_duplications	MAG_Trichodesmium_erythraeum	43267	13	135	28	0	0.750272923	0.685101036	0.716207443	9	126	0	0.066666667			COG5421	Transposase	X	Mobilome: prophages, transposons			PF14104.8	Domain of unknown function (DUF4277)					---------------------------------------------------MYLIESITVKNIG-HLGIVAGLIYEIGIVELISQKLRVNNS-EKITAG-KVIKA---LIFNGL----------GIVLRPLYLFSQFF------------------------------------------------------------------------------------------------------------------------------------
965	GC_00000004	core_with_duplications	MAG_Trichodesmium_erythraeum	8755	13	135	28	0	0.750272923	0.685101036	0.716207443	9	126	0	0.066666667			COG5421	Transposase	X	Mobilome: prophages, transposons			PF14104.8	Domain of unknown function (DUF4277)					-----------------------------------------------------------------------------------------------------------------------------MVSRPLYLFSQFFEDKTIEKLLGTGI--NSECLNDDKIGLLMDDIYKLGLTNLFIEIELLVIKKLKVETLFADLDSTSFHLHGEYNNIETAENYQERPILITKGYSRDHRPDLKQCVLDLIFLY---------------------
966	GC_00000004	core_with_duplications	MAG_Trichodesmium_erythraeum	43268	13	135	28	0	0.750272923	0.685101036	0.716207443	9	126	0	0.066666667			COG5421	Transposase	X	Mobilome: prophages, transposons			PF14104.8	Domain of unknown function (DUF4277)					----------------------------------------------------------------------------------------------------------------------------MSYVHYIYLVN-FFEDKAIEKLLGTGI--NSEYLNDDKIGRVMDNIYQLGLTNLFIELGLLVIKKFKIETLYAHLDSNSFYLYGEYNNI---------------------------------------------------------
967	GC_00000004	core_with_duplications	MAG_Trichodesmium_thiebautii_Atlantic	1370	13	135	28	0	0.750272923	0.685101036	0.716207443	9	126	0	0.066666667			COG5421	Transposase	X	Mobilome: prophages, transposons			PF14104.8	Domain of unknown function (DUF4277)					-------------------------------------------------------------------------------MEVINQKLGVDNR-EKITAG-QVIKA---LILNGL----------GMVSGPLYLFSQFFEDKAIEKLLGISV-----------------------------------------------------------------------------------------------------------------------
968	GC_00000004	core_with_duplications	MAG_Trichodesmium_thiebautii_Atlantic	29279	13	135	28	0	0.750272923	0.685101036	0.716207443	9	126	0	0.066666667			COG5421	Transposase	X	Mobilome: prophages, transposons			PF14104.8	Domain of unknown function (DUF4277)					-------------------------------------------------------------------------------MEVINQKLGVDNR-EKIPAG-QVIKA---LILNGL----------GIVSRRLYLFSQFFEDKAIEKLLGTGI-----------------------------------------------------------------------------------------------------------------------
969	GC_00000004	core_with_duplications	MAG_Trichodesmium_thiebautii_Atlantic	72844	13	135	28	0	0.750272923	0.685101036	0.716207443	9	126	0	0.066666667			COG5421	Transposase	X	Mobilome: prophages, transposons			PF14104.8	Domain of unknown function (DUF4277)					---------------------------------------------------MSLTEEITVENLD-HLGIVAGLIDEIGIVELINQKLGVDNR-EKIATG-QVIKA---LILNGL----------GMVSGPLYLFSQFFEDKAIEKLNRTGI--NSEYLNDNKIGLLMDDIYKLGLTNLFIEIGLLV------------------------------------------------------------------------------------
970	GC_00000004	core_with_duplications	MAG_Trichodesmium_thiebautii_Atlantic	73111	13	135	28	0	0.750272923	0.685101036	0.716207443	9	126	0	0.066666667			COG5421	Transposase	X	Mobilome: prophages, transposons			PF14104.8	Domain of unknown function (DUF4277)					---------------------------------------KLMIVSLLSIKKMSLIESITVENLD-YLGIVAGLIDEIGIVELINQKLGVDNR-EKIAPG-QVIKA---LILNWL----------GMVSRPLYLFSQFFEDKAIEKLNRTGI--NSEYLNDDKIGLLMDDIYKLGLTNLFIEIGLLVIKNPHSALLNIKLISFIYLSPQMLPPKTLLL-----------------------------------------------------
971	GC_00000004	core_with_duplications	MAG_Trichodesmium_thiebautii_Atlantic	65774	13	135	28	0	0.750272923	0.685101036	0.716207443	9	126	0	0.066666667			COG5421	Transposase	X	Mobilome: prophages, transposons			PF14104.8	Domain of unknown function (DUF4277)					-------------------------------------------------------------------------------MELINQKLGVDNR-EKIPIG-QVIKA---LILNGL----------RMVSCPLYLFSQFFEDK---------------------------------------------------------------------------------------------------------------------------------
972	GC_00000004	core_with_duplications	MAG_Trichodesmium_thiebautii_Atlantic	72847	13	135	28	0	0.750272923	0.685101036	0.716207443	9	126	0	0.066666667			COG5421	Transposase	X	Mobilome: prophages, transposons			PF14104.8	Domain of unknown function (DUF4277)					-----------------------------------------------------MFFELYHPYTKFLKGIVTGLIDEIGIVEVINQKLGVDNR-EKITAG-QVIKA---LILNSL------------------------------------------------------------------------------------------------------------------------------------------------------------
974	GC_00000004	core_with_duplications	MAG_Trichodesmium_thiebautii_Atlantic	9366	13	135	28	0	0.750272923	0.685101036	0.716207443	9	126	0	0.066666667			COG5421	Transposase	X	Mobilome: prophages, transposons			PF14104.8	Domain of unknown function (DUF4277)					---------------------------------------------------MSLIESITVENLD-HLGIVVGLIDEIEIVVLINQKLGVDNR-EKIATG-QVIKA---LILNGL------------------------------------------------------------------------------------------------------------------------------------------------------------
975	GC_00000004	core_with_duplications	MAG_Trichodesmium_thiebautii_Atlantic	72968	13	135	28	0	0.750272923	0.685101036	0.716207443	9	126	0	0.066666667			COG5421	Transposase	X	Mobilome: prophages, transposons			PF14104.8	Domain of unknown function (DUF4277)					--------------------------------------------------------------------------------------------------------------------------------MTIYLFSQFFEDKAIEKLLGTGI--NSKYLNDDKIGILMDNIYQLGLINLFIELGLLVIKKFKIETLYPHLDSTSFHLNGEYNNIKTAENYQER------------------------------------------------
976	GC_00000004	core_with_duplications	MAG_Trichodesmium_thiebautii_Atlantic	9378	13	135	28	0	0.750272923	0.685101036	0.716207443	9	126	0	0.066666667			COG5421	Transposase	X	Mobilome: prophages, transposons			PF14104.8	Domain of unknown function (DUF4277)					---------------------------------------------------------------------------------LIVYEIAINKI--------KL------FNLVSL----------ALADSR---LSPLFEDKAIEKLLGTDI--NSEYLNHDKIGRLMDNIYQLGLTNLFIELALLVIKKFKIETINAHLDSTSFHYLNS-------------------------------------------------------------
977	GC_00000004	core_with_duplications	MAG_Trichodesmium_thiebautii_Atlantic	29280	13	135	28	0	0.750272923	0.685101036	0.716207443	9	126	0	0.066666667			COG5421	Transposase	X	Mobilome: prophages, transposons									-------------------------------------------------------------------------------MDDIYQ-LGLTNL--FIELGLLVIKK---FKIEIL--------YDNLDSTSFHLHGEYNNIETAENYQERPIL----------------------------------------------------------------------------------------------------------------------
978	GC_00000004	core_with_duplications	MAG_Trichodesmium_thiebautii_Atlantic	36208	13	135	28	0	0.750272923	0.685101036	0.716207443	9	126	0	0.066666667			COG5421	Transposase	X	Mobilome: prophages, transposons			PF14104.8	Domain of unknown function (DUF4277)					-----------------------------------------------------------------------------------------------------------------------------MVSRPLYLFSQFFEDKAIEKLNRTGI--NSEYLNDEKIGILIDNIYQLGLTNLFMLKLLLSLTP---------------------------------------------------------------------------------
979	GC_00000004	core_with_duplications	MAG_Trichodesmium_thiebautii_Atlantic	50962	13	135	28	0	0.750272923	0.685101036	0.716207443	9	126	0	0.066666667			COG5421	Transposase	X	Mobilome: prophages, transposons									--------------------------------------------------------------------------------------LGLTNL--FIEIGLLVIKK---FKIDTS--------YAHLDSTSFHLHGEYNNIKISENDREADW----KSIKKDQY-----------------------------------------------------------------------------------------------------------
980	GC_00000004	core_with_duplications	MAG_Trichodesmium_thiebautii_Atlantic	50904	13	135	28	0	0.750272923	0.685101036	0.716207443	9	126	0	0.066666667			COG5421	Transposase	X	Mobilome: prophages, transposons			PF14104.8	Domain of unknown function (DUF4277)					-----------------------------------------MIASLLSIKKMSFIEEITVKNLD-HLGIVTGLIDEIGIVELINQKLGVDNR-EKIATG-QVIKA--------L------------------------------------------------------------------------------------------------------------------------------------------------------------
981	GC_00000004	core_with_duplications	MAG_Trichodesmium_thiebautii_Indian	2055	13	135	28	0	0.750272923	0.685101036	0.716207443	9	126	0	0.066666667			COG5421	Transposase	X	Mobilome: prophages, transposons			PF14104.8	Domain of unknown function (DUF4277)					-------------------------------------------------------------------------------MEVINQKLGVDNG-EKITAG-QVIKA---LILNSL----------GMVSGPLYLFSQFFEDKAIEKLLGISV-----------------------------------------------------------------------------------------------------------------------
982	GC_00000004	core_with_duplications	MAG_Trichodesmium_thiebautii_Indian	44335	13	135	28	0	0.750272923	0.685101036	0.716207443	9	126	0	0.066666667			COG5421	Transposase	X	Mobilome: prophages, transposons			PF14104.8	Domain of unknown function (DUF4277)					-------------------------------------------------------------------------------MQVINQKSGVDNR-EKITAG-QVIKA---LILNGL----------GIVSCPLYLFSQFFEDKAIEKSNRTGI--NSEYLNDDKIGLLMDDIYQLGVTNLFIEIGLLVIKKFKIDTTFAHLDSTSFHLHGEYNNIETAENYQER------------------------------------------------
983	GC_00000004	core_with_duplications	MAG_Trichodesmium_thiebautii_Indian	59208	13	135	28	0	0.750272923	0.685101036	0.716207443	9	126	0	0.066666667			COG5421	Transposase	X	Mobilome: prophages, transposons			PF14104.8	Domain of unknown function (DUF4277)					-------------------------------------------------------------------------------MEVINQKLGVDNR-EKITAG-QVIKA---LILNGL----------GIVSCPLYLFSQFFAYKAIEKLNSTGI--NSEYLNDDKIGNLIDYTYQLGLTNLFIELGLLVIKKFKTETLYAY------------------------------------------------------------------------
984	GC_00000004	core_with_duplications	MAG_Trichodesmium_thiebautii_Indian	43946	13	135	28	0	0.750272923	0.685101036	0.716207443	9	126	0	0.066666667			COG5421	Transposase	X	Mobilome: prophages, transposons			PF14104.8	Domain of unknown function (DUF4277)					-----------------------------------------------------------------------------------NQKLGVDNR-EKIATG-QVIKA---LILNGL----------GMVSCPLYLFSQFFEDKAIEKLNRTGI--NSEYLNDNKIGLLMDDIYQLGLTNLFIEIGLLVIKKFKIKTLFAHLNLTSFHLHGKYNNIETAEKHQKRPILITRGDSRDHRPYLKQCV----------------------------
985	GC_00000004	core_with_duplications	MAG_Trichodesmium_thiebautii_Indian	73420	13	135	28	0	0.750272923	0.685101036	0.716207443	9	126	0	0.066666667			COG5421	Transposase	X	Mobilome: prophages, transposons			PF14104.8	Domain of unknown function (DUF4277)					---------------------------------------------------MSLIEEITVENIN-HLGIVAGLIDEIGIVELINQKSGVDNR-EKIATG-QVIKA---LILNGL----------GIVSRPLYLFSQFFEDKAIGKLVVRQR--SVVRA----------------------------------------------------------------------------------------------------------------
986	GC_00000004	core_with_duplications	MAG_Trichodesmium_thiebautii_Indian	29604	13	135	28	0	0.750272923	0.685101036	0.716207443	9	126	0	0.066666667			COG5421	Transposase	X	Mobilome: prophages, transposons			PF14104.8	Domain of unknown function (DUF4277)					-------------------------------------------------------------------------------MEVINQKLGVDNR-EKITTG-QVIKA---LILNGL----------GMVSRPLYLFSQFF------------------------------------------------------------------------------------------------------------------------------------
987	GC_00000004	core_with_duplications	MAG_Trichodesmium_thiebautii_Indian	51633	13	135	28	0	0.750272923	0.685101036	0.716207443	9	126	0	0.066666667			COG5421	Transposase	X	Mobilome: prophages, transposons			PF14104.8	Domain of unknown function (DUF4277)					---------------------------------------------------MSLIEEITVENLDEYKGIVAGLIDEIGIVEVINQKLGVDNR-EKIAAG-QVIKA---LILNGL----------GMVSRP--------------------------------------------------------------------------------------------------------------------------------------------
989	GC_00000004	core_with_duplications	MAG_Trichodesmium_thiebautii_Indian	51721	13	135	28	0	0.750272923	0.685101036	0.716207443	9	126	0	0.066666667			COG5421	Transposase	X	Mobilome: prophages, transposons			PF14104.8	Domain of unknown function (DUF4277)					---------------------------------------------------MSLIEEIIIENLD-HLGIVAGLIDEIGIVELINQKLGVDNR-EKITTG---------------------------------------------------------------------------------------------------------------------------------------------------------------------------
990	GC_00000004	core_with_duplications	MAG_Trichodesmium_thiebautii_Indian	58827	13	135	28	0	0.750272923	0.685101036	0.716207443	9	126	0	0.066666667			COG5421	Transposase	X	Mobilome: prophages, transposons			PF14104.8	Domain of unknown function (DUF4277)					-------------------------------------------------------------------------MTYSGIKQ---RWLIVESA-ERQQSEIQELNS-------------------RIGPRPLYLFSQFFEDKAIEKLLGTGI--NSADLNDETLGIVMDDIYQLGLTNLFIELALLVIKKFKIETLYPHLDSTLFHLHGEYNNIETAENYTDKS-----------------------------------------------
991	GC_00000004	core_with_duplications	MAG_Trichodesmium_thiebautii_Indian	36663	13	135	28	0	0.750272923	0.685101036	0.716207443	9	126	0	0.066666667			COG5421	Transposase	X	Mobilome: prophages, transposons			PF14104.8	Domain of unknown function (DUF4277)					------------------------------------------------------------------------------------------------------------------------------------LFSQFFEDKAIEKLNRTGI--NSEYLNDDKIGLLMDDIYKLGLTNLFIEIGLLVIKKFQIDTSYAHLDSTSFHLHGEYNNIETDENYQERPILITKGYSRDYRPDLKQCVLEKICF----------------------
992	GC_00000004	core_with_duplications	MAG_Trichodesmium_thiebautii_Indian	1913	13	135	28	0	0.750272923	0.685101036	0.716207443	9	126	0	0.066666667			COG5421	Transposase	X	Mobilome: prophages, transposons			PF14104.8	Domain of unknown function (DUF4277)					---------------------------------------------------------------------------------------------------------------------------------------QFFEDKAIEKLNRTGI--NSEYLNDEKIGILIDNIYQLGLTNLFMLKLLLSLTP---------------------------------------------------------------------------------
997	GC_00000004	core_with_duplications	MAG_Trichodesmium_thiebautii_Indian	73418	13	135	28	0	0.750272923	0.685101036	0.716207443	9	126	0	0.066666667			COG5421	Transposase	X	Mobilome: prophages, transposons			PF14104.8	Domain of unknown function (DUF4277)					---------------------------------------------------MSLIESITVENLDEYKGIVAGLIDDIGIVEVMNQKLGVDNR-EKITAG-HVIKA--------L------------------------------------------------------------------------------------------------------------------------------------------------------------
998	GC_00000004	core_with_duplications	St11_bin5	77606	13	135	28	0	0.750272923	0.685101036	0.716207443	9	126	0	0.066666667			COG5421	Transposase	X	Mobilome: prophages, transposons			PF14104.8	Domain of unknown function (DUF4277)					---------------------------------------------------MYLIESITVKNIG-HLGIVAGLIYEIGIVELISQKLRVNNS-EKITAG-KVIKA---LIFNGL----------GIVLRPLYLFSQFF------------------------------------------------------------------------------------------------------------------------------------
999	GC_00000004	core_with_duplications	St11_bin5	77607	13	135	28	0	0.750272923	0.685101036	0.716207443	9	126	0	0.066666667			COG5421	Transposase	X	Mobilome: prophages, transposons			PF14104.8	Domain of unknown function (DUF4277)					----------------------------------------------------------------------------------------------------------------------------MSYVHYIYLVN-FFEDKAIEKLLGTGI--NSEYLNDDKIGRVMDNIYQLGLTNLFIELGLLVIKKFKIETLYAHLDSNSFYLYGEYNNI---------------------------------------------------------
1000	GC_00000004	core_with_duplications	St16_bin2_Tuft	32679	13	135	28	0	0.750272923	0.685101036	0.716207443	9	126	0	0.066666667			COG5421	Transposase	X	Mobilome: prophages, transposons			PF14104.8	Domain of unknown function (DUF4277)					-------------------------------------------------------------------------------MEVINQKLGVDNR-EKITTG-QVIKA---LILNGL----------GMVSRPLYLFSKFFEDKAIEKLNRTGI--NSEYLNDDKIGYSWIISIN--------------------------------------------------------------------------------------------------
1001	GC_00000004	core_with_duplications	St16_bin2_Tuft	32726	13	135	28	0	0.750272923	0.685101036	0.716207443	9	126	0	0.066666667			COG5421	Transposase	X	Mobilome: prophages, transposons			PF14104.8	Domain of unknown function (DUF4277)					-------------------------------------------------------------------------------MEVIHQKSGVDNR-EKITAG-QVIKA---LILNSL----------GMVSSPLYLFSQFFEDKAIEKLNRTGI-----------------------------------------------------------------------------------------------------------------------
1002	GC_00000004	core_with_duplications	St16_bin2_Tuft	54617	13	135	28	0	0.750272923	0.685101036	0.716207443	9	126	0	0.066666667			COG5421	Transposase	X	Mobilome: prophages, transposons			PF14104.8	Domain of unknown function (DUF4277)					---------------------------------------------------MSLIESITVKNLD-HLGIVAGLIDEIGIVELINQKLGVDNR-EKITTG-QVIKA---LILNGL----------GMVSRPLYLFSQFFEDKAIVK-----------------------------------------------------------------------------------------------------------------------------
1003	GC_00000004	core_with_duplications	St16_bin2_Tuft	24957	13	135	28	0	0.750272923	0.685101036	0.716207443	9	126	0	0.066666667			COG5421	Transposase	X	Mobilome: prophages, transposons			PF14104.8	Domain of unknown function (DUF4277)					---------------------------------------------------MSFIEEITVKNLD-HLGIVAGLIDEIGIVELINQKLGVDNR-EKITTG-QVIK----------------------------------------------------------------------------------------------------------------------------------------------------------------------
1004	GC_00000004	core_with_duplications	St16_bin2_Tuft	39828	13	135	28	0	0.750272923	0.685101036	0.716207443	9	126	0	0.066666667			COG5421	Transposase	X	Mobilome: prophages, transposons									----------------------------------------------------------------------------------------------------------------------------------MYI-------------ERSGI--SSEYLNDNKIGLLMNNIYKLRLTNLFIEIGLLVIKKFKVDTKFAHLDSTSFHLHGEYNNIEITEEGQKRPILIIQSF----------------------------------------
1005	GC_00000004	core_with_duplications	St16_bin2_Tuft	12697	13	135	28	0	0.750272923	0.685101036	0.716207443	9	126	0	0.066666667			COG5421	Transposase	X	Mobilome: prophages, transposons									-------------------------------------------------------------------------MDDI-------YKLGLTNL--FIEIGLLVIKK---FKIDTSYAHLDSIS--------FHLHGEYNNIEIAENDEERPILITKEYSP---------------------------------------------------------------------------------------------------------------
1006	GC_00000004	core_with_duplications	St16_bin2_Tuft	39937	13	135	28	0	0.750272923	0.685101036	0.716207443	9	126	0	0.066666667			COG5421	Transposase	X	Mobilome: prophages, transposons			PF14104.8	Domain of unknown function (DUF4277)					-----------------------------------------------------------------------------------------------------------------------------MVSRPLYLFSQFFEDKAIEKLNRTGI--NSEYLNDNKISLLM-------------------------------------------------------------------------------------------------------
1007	GC_00000004	core_with_duplications	St16_bin2_Tuft	69143	13	135	28	0	0.750272923	0.685101036	0.716207443	9	126	0	0.066666667			COG5421	Transposase	X	Mobilome: prophages, transposons			PF14104.8	Domain of unknown function (DUF4277)					---------------------------------------------------MSLIESITVENLD-HLGIVAGLIDEIGIVELINQKLGVD------------------------------------------------------------------------------------------------------------------------------------------------------------------------------------
1011	GC_00000004	core_with_duplications	St16_bin4_tuft	47755	13	135	28	0	0.750272923	0.685101036	0.716207443	9	126	0	0.066666667			COG5421	Transposase	X	Mobilome: prophages, transposons			PF14104.8	Domain of unknown function (DUF4277)					-------------------------------------------------------------------------------MELINQKLGVDNR-EKIAPG-QVIKA---LILNGL----------GMVSRPLY------------------------------------------------------------------------------------------------------------------------------------------
1012	GC_00000004	core_with_duplications	St16_bin4_tuft	33441	13	135	28	0	0.750272923	0.685101036	0.716207443	9	126	0	0.066666667			COG5421	Transposase	X	Mobilome: prophages, transposons			PF14104.8	Domain of unknown function (DUF4277)					---------------------------------------------------MSLSEEIKVKNIH-HLGILAGLIDEIGIVEIINQKLGINST-KKLYQD-KYWTVKSFCIHKTL----------GFI-----------------------------------------------------------------------------------------------------------------------------------------------
1013	GC_00000004	core_with_duplications	St18_bin1	46244	13	135	28	0	0.750272923	0.685101036	0.716207443	9	126	0	0.066666667			COG5421	Transposase	X	Mobilome: prophages, transposons			PF14104.8	Domain of unknown function (DUF4277)					-------------------------------------------------------------------------------MEVINQKLGVDNR-EKITAG-QVIKA---LILNGL----------GMVSGPLYLFSQFFEDKAIEKLLGISV-----------------------------------------------------------------------------------------------------------------------
1014	GC_00000004	core_with_duplications	St18_bin1	4880	13	135	28	0	0.750272923	0.685101036	0.716207443	9	126	0	0.066666667			COG5421	Transposase	X	Mobilome: prophages, transposons			PF14104.8	Domain of unknown function (DUF4277)					---------------------------------------------------MSLIESITVKNLD-HLGIVAGLIDEIGRVELINQKLGVDNR-EKIATG-QVIKA---LILNGL----------GMVSRPLYLFSQFFEDKAIEKLLGAGI--NSEYLNDDKI-----------------------------------------------------------------------------------------------------------
1015	GC_00000004	core_with_duplications	St18_bin1	68607	13	135	28	0	0.750272923	0.685101036	0.716207443	9	126	0	0.066666667			COG5421	Transposase	X	Mobilome: prophages, transposons			PF14104.8	Domain of unknown function (DUF4277)					-------------------------------------------------------------------------------MEVINQKLGVDNR-EKITAG-QVIKA---LILNGL----------GIVSCPLYLFSQFFEDKAIEKLNRTGI--NSEYLN------IVCDFNKKRSHHLKS------------------------------------------------------------------------------------------
1016	GC_00000004	core_with_duplications	St18_bin1	39176	13	135	28	0	0.750272923	0.685101036	0.716207443	9	126	0	0.066666667			COG5421	Transposase	X	Mobilome: prophages, transposons			PF14104.8	Domain of unknown function (DUF4277)					-------------------------------------------------------------------------------MEVINQKLGVDNR-EKIPAG-QVIKA---LILNGL----------GIVSRRLYLFSQFFEDKAIEKLLGTGI-----------------------------------------------------------------------------------------------------------------------
1017	GC_00000004	core_with_duplications	St18_bin1	24621	13	135	28	0	0.750272923	0.685101036	0.716207443	9	126	0	0.066666667			COG5421	Transposase	X	Mobilome: prophages, transposons			PF14104.8	Domain of unknown function (DUF4277)					---------------------------------------------------MSLIEEIIIENLD-HLGIVAGLIDEIGIVELINQKSGVDNR-EKITTG-QVIKA---LILNGL----------GMVSRPLYLFSQFFEDKAIEKLLGTEA--LKFTHNIIGKE----------------------------------------------------------------------------------------------------------
1018	GC_00000004	core_with_duplications	St18_bin1	53833	13	135	28	0	0.750272923	0.685101036	0.716207443	9	126	0	0.066666667			COG5421	Transposase	X	Mobilome: prophages, transposons			PF14104.8	Domain of unknown function (DUF4277)					---------------------------------------------------MSLTEEITVENLD-HLGIVAGLIDKIGIVELINQKLGVDNR-EKIATG-QVIKA---LILNGL----------GMVSRPLYLFSQFFEDKAIEKLNRTGI--NSEYLNDDKIGLLMDDIYKLGLTNLFIEIGLLVIKKFRID-----------------------------------------------------------------------------
1019	GC_00000004	core_with_duplications	St18_bin1	24398	13	135	28	0	0.750272923	0.685101036	0.716207443	9	126	0	0.066666667			COG5421	Transposase	X	Mobilome: prophages, transposons			PF14104.8	Domain of unknown function (DUF4277)					---------------------------------------------------MSLIEEITFENLD-HLGIVAGLIDEIGIVELINQKLGVDNR-EKIATG-QVIKA---LILNGL----------GMVSHPLYLFSQFFEDKAIEKLNRTGI--NSEYLNDDKIGLLMDNIYQLGLTNLFIEIGLLVIKKFKIDTSYAHLDSTSFHLHGEYNNIETAENDQERPILITKGYSPDHRPDLKQCVLYFIFL----------------------
1020	GC_00000004	core_with_duplications	St18_bin1	46661	13	135	28	0	0.750272923	0.685101036	0.716207443	9	126	0	0.066666667			COG5421	Transposase	X	Mobilome: prophages, transposons			PF14104.8	Domain of unknown function (DUF4277)					------------------------------------------------------------------KGIVAGLIDEIGIVEVINQKLGVDNR-EKIAAG-QVIKA---LILNGL----------GMVSRPLYLFSQFSEDKAIEKLNRTGI--NSEYLNDDNIGRVMDDIYQLGLTNLFIEIGLLVIKKFKIETLFAHLDSTSFHLHGEYNNIETAEKHQKRPILITRGYSRDHRLPTDFPGLPKILMPLIFCVL---------------
1021	GC_00000004	core_with_duplications	St18_bin1	11717	13	135	28	0	0.750272923	0.685101036	0.716207443	9	126	0	0.066666667			COG5421	Transposase	X	Mobilome: prophages, transposons			PF14104.8	Domain of unknown function (DUF4277)					-----------------------------------------MIASLLSIKKMSFIEEITVKNLD-HLGIVTGLIDEIGIVELINQKLGVDNR-EKIATG-QVIKA---LMLNGL----------GMVSRPLYLFSQFFEDKAIEK-----------------------------------------------------------------------------------------------------------------------------
1022	GC_00000004	core_with_duplications	St18_bin1	61671	13	135	28	0	0.750272923	0.685101036	0.716207443	9	126	0	0.066666667			COG5421	Transposase	X	Mobilome: prophages, transposons			PF14104.8	Domain of unknown function (DUF4277)					---------------------------------------------------MSLIESITVKNLD-HLGIVTGLIDEIGIVELINQKLGVDNR-EKIATG-QVIKA---LILNGL----------VMVSRPLY------------------------------------------------------------------------------------------------------------------------------------------
1023	GC_00000004	core_with_duplications	St18_bin1	24767	13	135	28	0	0.750272923	0.685101036	0.716207443	9	126	0	0.066666667			COG5421	Transposase	X	Mobilome: prophages, transposons			PF14104.8	Domain of unknown function (DUF4277)					---------------------------------------------------MSLIESITVENLD-HLGIVAGLIDEIGIVELINQKLGVDNR-EKIATG-QVIKA---LILNGL----------VMVSRPLY------------------------------------------------------------------------------------------------------------------------------------------
1024	GC_00000004	core_with_duplications	St18_bin1	11969	13	135	28	0	0.750272923	0.685101036	0.716207443	9	126	0	0.066666667			COG5421	Transposase	X	Mobilome: prophages, transposons			PF14104.8	Domain of unknown function (DUF4277)					---------------------------------------------------MSLIESITVENLDEYKGIVAGLIDEIGIVEVINQKLGVDNR-EKIAAG-QVIKA---LILNGL----------GMV-----------------------------------------------------------------------------------------------------------------------------------------------
1025	GC_00000004	core_with_duplications	St18_bin1	75724	13	135	28	0	0.750272923	0.685101036	0.716207443	9	126	0	0.066666667			COG5421	Transposase	X	Mobilome: prophages, transposons			PF14104.8	Domain of unknown function (DUF4277)					--------------------------------------------------------------------------------------------------------------MNGL----------GIVSRPLYLFSQFFEDKAIEKLLGTGI--NSEYLNDDKIGRVMNH-----------------------------------------------------------------------------------------------------
1026	GC_00000004	core_with_duplications	St18_bin1	75517	13	135	28	0	0.750272923	0.685101036	0.716207443	9	126	0	0.066666667			COG5421	Transposase	X	Mobilome: prophages, transposons			PF14104.8	Domain of unknown function (DUF4277)					--------------------------------------------------------------------------------------------------------------------------------MTIYLFSQFFEDKAIEKLLGTGI--NSKYLNDDKIGILMDNIYQLGLINLFIELGLLVIKKFKIETLYPHLDSTSFHLNGEYNNIKTAENYQER------------------------------------------------
1027	GC_00000004	core_with_duplications	St18_bin1	4498	13	135	28	0	0.750272923	0.685101036	0.716207443	9	126	0	0.066666667			COG5421	Transposase	X	Mobilome: prophages, transposons			PF14104.8	Domain of unknown function (DUF4277)					-----------------------------------------------------------------------------------------------------------------------------MVSRSSYLFSQFFENKAIEKLLGTSI--NTEYLNDDKIGILMDDIYQLGLTSLFIELGLLVIKKFKIENLYAHLDSTLFHLHGEYNNIETAENHQKRPIL---------------------------------------------
1028	GC_00000004	core_with_duplications	St18_bin1	46673	13	135	28	0	0.750272923	0.685101036	0.716207443	9	126	0	0.066666667			COG5421	Transposase	X	Mobilome: prophages, transposons			PF14104.8	Domain of unknown function (DUF4277)					-----------------------------------------------------------------------------------------------------------------------------MVSRPLYLSSQFFEDKVIEKLNRTGI--NSEYLNDDKIGLLMDGIYKLGLTNLFIEIGLLVIKKFKVDTKFAHLDSTSFHLHGEYNNIEITEEGQKRPILIIQSF----------------------------------------
1029	GC_00000004	core_with_duplications	St18_bin1	54222	13	135	28	0	0.750272923	0.685101036	0.716207443	9	126	0	0.066666667			COG5421	Transposase	X	Mobilome: prophages, transposons			PF14104.8	Domain of unknown function (DUF4277)					-----------------------------------------------------------------MYEIYI---NKIKLFNLVSLALA-DSR------------------LSPL-----------------------FEDKAIEKLLGTDI--NSEYLNHDKIGRLMDNIYQLGLTNLFIELALLVIKKFKIETINAHLDSTSFHYLNS-------------------------------------------------------------
1030	GC_00000004	core_with_duplications	St18_bin1	39175	13	135	28	0	0.750272923	0.685101036	0.716207443	9	126	0	0.066666667			COG5421	Transposase	X	Mobilome: prophages, transposons									-------------------------------------------------------------------------------MDDIYQ-LGLTNL--FIELGLLVIKK---FKIEIL--------YDNLDSTSFHLHGEYNNIETAENYQERPI-L---------------------------------------------------------------------------------------------------------------------
1031	GC_00000004	core_with_duplications	St18_bin1	11778	13	135	28	0	0.750272923	0.685101036	0.716207443	9	126	0	0.066666667			COG5421	Transposase	X	Mobilome: prophages, transposons									-------------------------------------------------------------------------MDDI-------YKLGLTNL--FIEIGLLVIKK---FKIDTS--------YAHLDSTSFHLHGEYNNIEIAEND----------------------------------------------------------------------------------------------------------------------------
1032	GC_00000004	core_with_duplications	St18_bin1	75754	13	135	28	0	0.750272923	0.685101036	0.716207443	9	126	0	0.066666667			COG5421	Transposase	X	Mobilome: prophages, transposons									-------------------------------------------------------------------------MDDI-------YKIGLTNL--FIEIGLLVIKK---FKIDTS-----------------------YAHLDSTSFHLHG------------------------------------------------------------------------------------------------------------------------
1033	GC_00000004	core_with_duplications	St18_bin1	53897	13	135	28	0	0.750272923	0.685101036	0.716207443	9	126	0	0.066666667			COG5421	Transposase	X	Mobilome: prophages, transposons			PF14104.8	Domain of unknown function (DUF4277)					-----------------------------------------MIPSLLSIKKMSLIEEITVENLD-HLGIVAGLIDEIGIVELINQKLGVDNR-EKI----------------GL---------------------------CISKAWGK-------------------------------------------------------------------------------------------------------------------------
1034	GC_00000004	core_with_duplications	St18_bin1	12158	13	135	28	0	0.750272923	0.685101036	0.716207443	9	126	0	0.066666667			COG5421	Transposase	X	Mobilome: prophages, transposons			PF14104.8	Domain of unknown function (DUF4277)					---------------------------------------------------MSLIESITVENLD-HLGIVAGLIDEIGIVELINQKLGVD------------------------------------------------------------------------------------------------------------------------------------------------------------------------------------
1041	GC_00000004	core_with_duplications	St19_bin1	30688	13	135	28	0	0.750272923	0.685101036	0.716207443	9	126	0	0.066666667			COG5421	Transposase	X	Mobilome: prophages, transposons			PF14104.8	Domain of unknown function (DUF4277)					-------------------------------------------------------------------------------MEVINQKLGVDNR-EKITAG-QVIKA---LILNGL----------GMVSGPLYLFSQFFEDKAIEKLLGISV-----------------------------------------------------------------------------------------------------------------------
1042	GC_00000004	core_with_duplications	St19_bin1	18093	13	135	28	0	0.750272923	0.685101036	0.716207443	9	126	0	0.066666667			COG5421	Transposase	X	Mobilome: prophages, transposons			PF14104.8	Domain of unknown function (DUF4277)					---------------------------------------------------MSLTEEITVENLD-HLGIVAGLIDEIGIVELINQKLGVDNR-EKITTG-QVIKA---LILNGL----------GMVSRPLYLFSQFFEDKAIEKLLGTNI--NNECLNYNKIDRLIDDIYKLGIKKISIEMLN--------------------------------------------------------------------------------------
1043	GC_00000004	core_with_duplications	St19_bin1	10636	13	135	28	0	0.750272923	0.685101036	0.716207443	9	126	0	0.066666667			COG5421	Transposase	X	Mobilome: prophages, transposons			PF14104.8	Domain of unknown function (DUF4277)					-------------------------------------------------------------------------------MEVINQKLGVDNR-EKITAG-QVIKA---LILNGL----------GIVSCPLYLFSQFFEDKAIEKLNRTGI--NSEYLN------IVCDFNKKRSHHLKS------------------------------------------------------------------------------------------
1044	GC_00000004	core_with_duplications	St19_bin1	59833	13	135	28	0	0.750272923	0.685101036	0.716207443	9	126	0	0.066666667			COG5421	Transposase	X	Mobilome: prophages, transposons			PF14104.8	Domain of unknown function (DUF4277)					-------------------------------------------------------------------------------MEVINQKLGVDNR-EKIPAG-QVIKA---LILNGL----------GIVSRRLYLFSQFFEDKAIEKLLGTGI-----------------------------------------------------------------------------------------------------------------------
1045	GC_00000004	core_with_duplications	St19_bin1	3282	13	135	28	0	0.750272923	0.685101036	0.716207443	9	126	0	0.066666667			COG5421	Transposase	X	Mobilome: prophages, transposons			PF14104.8	Domain of unknown function (DUF4277)					-------------------------------------------------------------------------------MELINQKLGVDNR-EKITAG-QVIKA---LILNGL----------GMVSHPLYLFSQFFEDKAIEKS----------------------------------------------------------------------------------------------------------------------------
1046	GC_00000004	core_with_duplications	St19_bin1	67352	13	135	28	0	0.750272923	0.685101036	0.716207443	9	126	0	0.066666667			COG5421	Transposase	X	Mobilome: prophages, transposons			PF14104.8	Domain of unknown function (DUF4277)					#NAME?
1047	GC_00000004	core_with_duplications	St19_bin1	67482	13	135	28	0	0.750272923	0.685101036	0.716207443	9	126	0	0.066666667			COG5421	Transposase	X	Mobilome: prophages, transposons			PF14104.8	Domain of unknown function (DUF4277)					-----------------------------------------MIASLLSIKKMSFIEEITVKNLD-HLGIVTGLIDEIGIVELINQKLGVDNR-EKIATG-QVIKA---LMLNGL----------GMVSRPLYLFSQFFEDKAIEKLNRTGI--NSEYLNDDKIGLLM-------------------------------------------------------------------------------------------------------
1048	GC_00000004	core_with_duplications	St19_bin1	3290	13	135	28	0	0.750272923	0.685101036	0.716207443	9	126	0	0.066666667			COG5421	Transposase	X	Mobilome: prophages, transposons			PF14104.8	Domain of unknown function (DUF4277)					---------------------------------------------------MKVTELLNRYKLK-TRQAI----DEIGIVELINQKSGVDNR-EKITTG-QVIKA---LILNGL----------GMVSRPLYLFSKFFEDKAIEKLNRTGI--NSEYLNDDKIGYSWIISIN--------------------------------------------------------------------------------------------------
1049	GC_00000004	core_with_duplications	St19_bin1	52580	13	135	28	0	0.750272923	0.685101036	0.716207443	9	126	0	0.066666667			COG5421	Transposase	X	Mobilome: prophages, transposons			PF14104.8	Domain of unknown function (DUF4277)					---------------------------------------------------MSLIEEITVENLD-HLGIVAGLIDKIGIVELINQKLGVDNR-EKITTG-QVIKA---LILNGL----------GMVSRP--------------------------------------------------------------------------------------------------------------------------------------------
1050	GC_00000004	core_with_duplications	St19_bin1	52406	13	135	28	0	0.750272923	0.685101036	0.716207443	9	126	0	0.066666667			COG5421	Transposase	X	Mobilome: prophages, transposons			PF14104.8	Domain of unknown function (DUF4277)					---------------------------------------------------MSLIEEITVENLDEYKGIVAWLIDEIGIVELINQKLGVDNR-EKIAAG-QVIKA---LILNGL----------G-------------------------------------------------------------------------------------------------------------------------------------------------
1051	GC_00000004	core_with_duplications	St19_bin1	18235	13	135	28	0	0.750272923	0.685101036	0.716207443	9	126	0	0.066666667			COG5421	Transposase	X	Mobilome: prophages, transposons			PF14104.8	Domain of unknown function (DUF4277)					-------------------------------------------------------------------------------MT-------------------------------------------------IYLFSQFFEDKAIEKLLGTGI--NSKYLNDDKIGILMDNIYQLGLINLFIELGLLVIKKFKIETLYPHLDSTSFHLNGEYNNIKTAENYQER------------------------------------------------
1052	GC_00000004	core_with_duplications	St19_bin1	74772	13	135	28	0	0.750272923	0.685101036	0.716207443	9	126	0	0.066666667			COG5421	Transposase	X	Mobilome: prophages, transposons			PF14104.8	Domain of unknown function (DUF4277)					-----------------------------------------------------------------------------------------------------------------------------MVSRSSYLFSQFFENKAIEKLLGTSI--NTEYLNDDKIGILMDDIYQLGLTSLFIELGLLVIKKFKIENLYAHLDSTLFHLHGEYNNIETAENHQKRPIL---------------------------------------------
1053	GC_00000004	core_with_duplications	St19_bin1	38054	13	135	28	0	0.750272923	0.685101036	0.716207443	9	126	0	0.066666667			COG5421	Transposase	X	Mobilome: prophages, transposons			PF14104.8	Domain of unknown function (DUF4277)					---------------------------------------------------------------------------------------------------------------------------------PLYLFSQFFEDKAIEKLNRTGI--NSEYLNDDKIGLLMDDIYKLGLTNLFIEIGLLVIKKFKVDTKFAHLDSTSSHLHGEYNNIEIAENDEERPILITKGYSP--------------------------------------
1054	GC_00000004	core_with_duplications	St19_bin1	11043	13	135	28	0	0.750272923	0.685101036	0.716207443	9	126	0	0.066666667			COG5421	Transposase	X	Mobilome: prophages, transposons									-------------------------------------------------------TGINSEYLN---------DDKIGILMDDIYQLGLTNL--FIELGLLVIKK---LKIETL--------YAHLDSTSFHLHGEYNNIKTAENYQERPILITKRYSRDHRPDLKQCVLDLIFL-----------------------------------------------------------------------------------------------
1055	GC_00000004	core_with_duplications	St19_bin1	60352	13	135	28	0	0.750272923	0.685101036	0.716207443	9	126	0	0.066666667			COG5421	Transposase	X	Mobilome: prophages, transposons			PF14104.8	Domain of unknown function (DUF4277)					-----------------------------------------------------------------MYEIAI---NKIKLFNLVSLALA-DSR------------------LSPL-----------------------FEDKAIEKLLGTDI--NSEYLNHDKIGRLMDNIYQLGLTNLFIELALLVIKKFKIETINAHLDSTSFHYLNS-------------------------------------------------------------
1056	GC_00000004	core_with_duplications	St19_bin1	59834	13	135	28	0	0.750272923	0.685101036	0.716207443	9	126	0	0.066666667			COG5421	Transposase	X	Mobilome: prophages, transposons									-------------------------------------------------------------------------------MDDIYQ-LGLTNL--FIELGLLVIKK---FKIEIL--------YDNLDSTSFHLHGEYNNIETAENYQERPI-L---------------------------------------------------------------------------------------------------------------------
1058	GC_00000004	core_with_duplications	St19_bin1	3670	13	135	28	0	0.750272923	0.685101036	0.716207443	9	126	0	0.066666667			COG5421	Transposase	X	Mobilome: prophages, transposons			PF14104.8	Domain of unknown function (DUF4277)					-----------------------------------------MIASLLSIKKMSLTEEITVENLD-HLGIVAGLIDKIGIVELINQKLGVDNR-EKIATG-QVIK----------------------------------------------------------------------------------------------------------------------------------------------------------------------
1059	GC_00000004	core_with_duplications	St19_bin1	74843	13	135	28	0	0.750272923	0.685101036	0.716207443	9	126	0	0.066666667			COG5421	Transposase	X	Mobilome: prophages, transposons			PF14104.8	Domain of unknown function (DUF4277)					-----------------------------------------MIASLLSVKKMSLIESITVENLD-HLGIVAGLIDEIGIVELINQKLGVDNR-EKLL-----------------------------------------------------------------------------------------------------------------------------------------------------------------------------
1060	GC_00000004	core_with_duplications	St19_bin1	45416	13	135	28	0	0.750272923	0.685101036	0.716207443	9	126	0	0.066666667			COG5421	Transposase	X	Mobilome: prophages, transposons			PF14104.8	Domain of unknown function (DUF4277)					-----------------------------------------MIASLLSIKKMSLIESITVENLD-HLGIVTGLIDEIGIVELINQKLGVDNR-EKIATG-QVI-----------------------------------------------------------------------------------------------------------------------------------------------------------------------
1061	GC_00000004	core_with_duplications	St19_bin1	3354	13	135	28	0	0.750272923	0.685101036	0.716207443	9	126	0	0.066666667			COG5421	Transposase	X	Mobilome: prophages, transposons			PF14104.8	Domain of unknown function (DUF4277)					---------------------------------------------------MSLIESITVKNLD-HLGIVTGLIDETGIVEVINQKLGVDNR-EKITA----------------------------------------------------------------------------------------------------------------------------------------------------------------------------
1064	GC_00000004	core_with_duplications	St19_bin1	74845	13	135	28	0	0.750272923	0.685101036	0.716207443	9	126	0	0.066666667			COG5421	Transposase	X	Mobilome: prophages, transposons			PF14104.8	Domain of unknown function (DUF4277)					---------------------------------------------------MSLIESITVENLDEYKGIVAGLIDDIGIVEVMNQKLGVDNR-EKTTTG-QVIKA--------L------------------------------------------------------------------------------------------------------------------------------------------------------------
1068	GC_00000004	core_with_duplications	St19_bin2	13042	13	135	28	0	0.750272923	0.685101036	0.716207443	9	126	0	0.066666667			COG5421	Transposase	X	Mobilome: prophages, transposons			PF14104.8	Domain of unknown function (DUF4277)					---------------------------------------------------MSLSEEIKVKNIH-HLGILAGLIDEIGIVEIINQKLGINST-KKLYQD-KYWTVKSFCIHKTL----------GFI-----------------------------------------------------------------------------------------------------------------------------------------------
1069	GC_00000004	core_with_duplications	St5_bin8	7072	13	135	28	0	0.750272923	0.685101036	0.716207443	9	126	0	0.066666667			COG5421	Transposase	X	Mobilome: prophages, transposons			PF14104.8	Domain of unknown function (DUF4277)					--------------------------------------------------------------------------------------------------------------MNGL----------GIVSHPLYLFSQFFEDKAIEKLNRTGI--NSEYLNDEKIGILIDNIYQLGLTNLFMLKLLLSLTP---------------------------------------------------------------------------------
1070	GC_00000004	core_with_duplications	St5_bin8	34208	13	135	28	0	0.750272923	0.685101036	0.716207443	9	126	0	0.066666667			COG5421	Transposase	X	Mobilome: prophages, transposons			PF14104.8	Domain of unknown function (DUF4277)					---------------------------------------------------MSLSEEIKVKNIH-HLGILAGLIDEIGIVEIINQKLGINST-KKLYQD-KYWTVKSFCIHKTL----------GFI-----------------------------------------------------------------------------------------------------------------------------------------------
1071	GC_00000004	core_with_duplications	Tery_2175	68138	13	135	28	0	0.750272923	0.685101036	0.716207443	9	126	0	0.066666667			COG5421	Transposase	X	Mobilome: prophages, transposons									-------------------------------------------------------------------------------MDDIYQ-LGLTNL--FIELGLLVIKK---FKIETI--------CAHLDSTSFHLHGEYNNLHSSQQIYYKGLF----------------------------------------------------------------------------------------------------------------------
1073	GC_00000005		H94	66764	10	133	31	0	0.778368159	0.653159157	0.710287935	12	121	0	0.090225564			COG3335	Transposase	X	Mobilome: prophages, transposons			PF13358.8	DDE superfamily endonuclease					-----------------MIKKYGVESLVYIDESEFELVQECLYAWSKRGKKVRGEKQGKRKKREKLVVGRRKRQKDLIAPMIFVCCLNAVGFEGWLEQYLLPSLEIKSVLIMDNAPIRTKNAD-----------------------
1074	GC_00000005		H94	37553	10	133	31	0	0.778368159	0.653159157	0.710287935	12	121	0	0.090225564			COG3335	Transposase	X	Mobilome: prophages, transposons			PF13358.8	DDE superfamily endonuclease					------------------------------------DNQDCIYAWSKKGKKVYGKQDGKRGKRENLVAGRRKKEKDLIGPIIFKFSLNAVGFEQWYDQHLLPSLKIPSVLIMDNSPIKHEKTLLEN--------------------
1076	GC_00000005		H94	10286	10	133	31	0	0.778368159	0.653159157	0.710287935	12	121	0	0.090225564			COG3335	Transposase	X	Mobilome: prophages, transposons									---------------------------------------------------------------ENLVAGRRKKEKDLIAPIRFKGSLNAVGFEQWYVQHLLPSLKKTSVLLHG---------------------------------
1077	GC_00000005		H94	74099	10	133	31	0	0.778368159	0.653159157	0.710287935	12	121	0	0.090225564			COG3335	Transposase	X	Mobilome: prophages, transposons									--------------------------------------------------------------------GRRKKEKDLIAPIIFKGSLNAVGFEQWYDQHLLPSLKIPSVLLHG---------------------------------
1078	GC_00000005		H94	59331	10	133	31	0	0.778368159	0.653159157	0.710287935	12	121	0	0.090225564			COG3335	Transposase	X	Mobilome: prophages, transposons									-------------------------------------------------------------------AGRRKKEKDLIAPIIFKGSLNAVGFEQWYDQHLLPSLKIPSVLLHG---------------------------------
1079	GC_00000005		H94	44986	10	133	31	0	0.778368159	0.653159157	0.710287935	12	121	0	0.090225564			COG3335	Transposase	X	Mobilome: prophages, transposons									--------------------------------------------------------------RENLVAGRRKKEKDLIAPIIFKGSLNAVGF------------------------------------------------------
1088	GC_00000005		H94	30352	10	133	31	0	0.778368159	0.653159157	0.710287935	12	121	0	0.090225564			COG3335	Transposase	X	Mobilome: prophages, transposons			PF13358.8	DDE superfamily endonuclease	K07494	putative transposase			#NAME?
1089	GC_00000005		H94	51932	10	133	31	0	0.778368159	0.653159157	0.710287935	12	121	0	0.090225564			COG3335	Transposase	X	Mobilome: prophages, transposons			PF13358.8	DDE superfamily endonuclease					---------------MPNNFSSLFKITIFIDKLGFEDNQYCIYTWSKKEKKVYREPEGKRGKRENLVAGIRKKEKKLMASIILKGRVNAVGFEQWLNQHLLPSLKISSVLLHG---------------------------------
1090	GC_00000005		H94	73769	10	133	31	0	0.778368159	0.653159157	0.710287935	12	121	0	0.090225564			COG3335	Transposase	X	Mobilome: prophages, transposons									----------------------------------MTIIKIVFMPGQKKGKKVYGEQEGKRGKRENLVAGRKKKEKHLMAPIIFKGSLNAMGFEQWLN-------------------------------------------------
1092	GC_00000005		H94	73830	10	133	31	0	0.778368159	0.653159157	0.710287935	12	121	0	0.090225564			COG3335	Transposase	X	Mobilome: prophages, transposons									------------------------------------------MPGQKKGKKVYGEQEGKRGKRENLVAWRRKKEKDLIAPIIF--NLHSARQNVIY--------------------------------------------------
1094	GC_00000005		H94	52125	10	133	31	0	0.778368159	0.653159157	0.710287935	12	121	0	0.090225564			COG3335	Transposase	X	Mobilome: prophages, transposons			PF13358.8	DDE superfamily endonuclease					----------------------GSKSLVFIDKSGFEDNQDCIYAWSKKGKKVYDEQERTRGKKENLVAGIRKKEKDLIGPIIFRGSLNAVGFKQ----------------------------------------------------
1095	GC_00000005		IMS101	19129	10	133	31	0	0.778368159	0.653159157	0.710287935	12	121	0	0.090225564			COG3335	Transposase	X	Mobilome: prophages, transposons									------------------------------------------MPGQKKGKKVYGEQEGKRGKRGNLVAGRRKKEKDLIAPIIFKGTLNAVGFEQWLYQ--FPKVRLHIMLQE----------------------------------
1097	GC_00000005		MAG_Trichodesmium_thiebautii_Atlantic	50926	10	133	31	0	0.778368159	0.653159157	0.710287935	12	121	0	0.090225564			COG3335	Transposase	X	Mobilome: prophages, transposons			PF13358.8	DDE superfamily endonuclease					--------------------------------------------MSKKRKKVYSEEEGKRGKRENLVAGRRKKPKDLIAPMIFEGTLNAMRFEQWLDQHLLPSLKVISVLIMDNSPIHRKNVIR----------------------
1099	GC_00000005		MAG_Trichodesmium_thiebautii_Atlantic	72820	10	133	31	0	0.778368159	0.653159157	0.710287935	12	121	0	0.090225564			COG3335	Transposase	X	Mobilome: prophages, transposons									---------------------------------------------QKKGKKVYGEQEGKRGKRENLVAGRRKKEKDLIAPIIFKGTLNSVGFEQWLAQHLLPSLKNPSVLLHG---------------------------------
1100	GC_00000005		MAG_Trichodesmium_thiebautii_Atlantic	16144	10	133	31	0	0.778368159	0.653159157	0.710287935	12	121	0	0.090225564			COG3335	Transposase	X	Mobilome: prophages, transposons									----------------------------------------------------------KRGKRENLIAGRRKKEKDLIASIIFKVTLNAVGFEQWLDKHLLPLLKIPSVLLHG---------------------------------
1101	GC_00000005		MAG_Trichodesmium_thiebautii_Atlantic	1600	10	133	31	0	0.778368159	0.653159157	0.710287935	12	121	0	0.090225564			COG3335	Transposase	X	Mobilome: prophages, transposons									------------------------------------------MPGQKKGKKVYGEQEGKRGKRENLVAGRKKKEKHLMAPIIFKGSLNAMGFEQWLN-------------------------------------------------
1103	GC_00000005		MAG_Trichodesmium_thiebautii_Atlantic	8877	10	133	31	0	0.778368159	0.653159157	0.710287935	12	121	0	0.090225564			COG3335	Transposase	X	Mobilome: prophages, transposons									------------------------------------------------GKKVYGEQEGKRGKRENLVAGRRKKEKNLIAPIIFKGSLDSLGFEQWYD-------------------------------------------------
1104	GC_00000005		MAG_Trichodesmium_thiebautii_Atlantic	58541	10	133	31	0	0.778368159	0.653159157	0.710287935	12	121	0	0.090225564			COG3335	Transposase	X	Mobilome: prophages, transposons									------------------------------------------------------------------VVGRRKKEKDLIAPIIFKGTLNVVGFEQWYNQHLLPSLKIPSVLLHG---------------------------------
1109	GC_00000005		MAG_Trichodesmium_thiebautii_Atlantic	1383	10	133	31	0	0.778368159	0.653159157	0.710287935	12	121	0	0.090225564			COG3335	Transposase	X	Mobilome: prophages, transposons									-------------------------------------------MPGKKRKKVYGEQEGKRGKRENLVAGRRKKEKDLIASIIFKGTLNAVGFEQWYDQHLLPSLKIPSLLLHGYFTNS----------------------------
1111	GC_00000005		MAG_Trichodesmium_thiebautii_Atlantic	29162	10	133	31	0	0.778368159	0.653159157	0.710287935	12	121	0	0.090225564			COG3335	Transposase	X	Mobilome: prophages, transposons									-----------------------------MDESGFEDNQDCIYAWSKKGKKVYGEQEGKRGKRENLVAGRRKKEKDLIAPIIFKVT------------------------------------------------------------
1115	GC_00000005		MAG_Trichodesmium_thiebautii_Indian	73571	10	133	31	0	0.778368159	0.653159157	0.710287935	12	121	0	0.090225564			COG3335	Transposase	X	Mobilome: prophages, transposons									------------------------------MNQDLKIIKTVFMPGQKKGK-IYGEQEGKRGKRENLVAGRRKKEKDLIAPIIFKGSLNAVGFEQWLSQGLLPSLKILSLLLHG---------------------------------
1116	GC_00000005		MAG_Trichodesmium_thiebautii_Indian	36827	10	133	31	0	0.778368159	0.653159157	0.710287935	12	121	0	0.090225564			COG3335	Transposase	X	Mobilome: prophages, transposons									----------------------------------------------------YGEQEGKRGKRENLVAGRRKKEKDLIAPIIFKGSLNAVGFEQWYDQHLLPSLKIPSVLLHG---------------------------------
1117	GC_00000005		MAG_Trichodesmium_thiebautii_Indian	66223	10	133	31	0	0.778368159	0.653159157	0.710287935	12	121	0	0.090225564			COG3335	Transposase	X	Mobilome: prophages, transposons									---------------------------------------------------------RKRGKRENLVAGRRKKEKDLIGPIIFKGSLNAVGFEQWYDQHLLPSLKIPSVLLHG---------------------------------
1118	GC_00000005		MAG_Trichodesmium_thiebautii_Indian	58984	10	133	31	0	0.778368159	0.653159157	0.710287935	12	121	0	0.090225564			COG3335	Transposase	X	Mobilome: prophages, transposons									-------------------------------------------------KKVYGEQEGKRGKRENLVAGRRKKEKDLIAPIIFKVTLNAVGFKQWCDQHLLPSLKIPSVLLH----------------------------------
1119	GC_00000005		MAG_Trichodesmium_thiebautii_Indian	51500	10	133	31	0	0.778368159	0.653159157	0.710287935	12	121	0	0.090225564			COG3335	Transposase	X	Mobilome: prophages, transposons									------------------------------------------MPGQKKGKKVYGEQEGKRGKRENLVAGRKKKEKHLMAPIIFKGSPNAMGFEQWLN-------------------------------------------------
1121	GC_00000005		MAG_Trichodesmium_thiebautii_Indian	16700	10	133	31	0	0.778368159	0.653159157	0.710287935	12	121	0	0.090225564			COG3335	Transposase	X	Mobilome: prophages, transposons			PF13358.8	DDE superfamily endonuclease					-----------------------------MDESGFEDNQDCIYAWSKKGKKVYSEQEVKRGKRENLVAGRIKKEKGLIAPIIFKGSLNAVGFEQWYYQHLLPSLKNPSVLLHG---------------------------------
1125	GC_00000005		MAG_Trichodesmium_thiebautii_Indian	51420	10	133	31	0	0.778368159	0.653159157	0.710287935	12	121	0	0.090225564			COG3335	Transposase	X	Mobilome: prophages, transposons									-------------------------------ESGFEDNQDCIYVWSN------GEQEGRRGKRENLVAGRRKKEKDLIALIIFKGNLNAVGFEQWYDQDLLP--------------------------------------------
1130	GC_00000005		St16_bin2_Tuft	39910	10	133	31	0	0.778368159	0.653159157	0.710287935	12	121	0	0.090225564			COG3335	Transposase	X	Mobilome: prophages, transposons									------------------------------MNQDLKIIKTVFMPGKKKGKKVYGEQEGKRCKRENLVAGRRKKSKYLIAPIIFKVTLNAVGFEQWYDQHLLPSLKIPSVLLHG---------------------------------
1131	GC_00000005		St16_bin2_Tuft	5363	10	133	31	0	0.778368159	0.653159157	0.710287935	12	121	0	0.090225564			COG3335	Transposase	X	Mobilome: prophages, transposons									------------------------------MNQDLKIIKTVFMHDQKKGKKVYGEQEGKRGKRKNLVARRRKKEKDLIAPIIFKGSLNAVGFEQWYDQHLLPSLKISSVLLHG---------------------------------
1133	GC_00000005		St16_bin2_Tuft	62051	10	133	31	0	0.778368159	0.653159157	0.710287935	12	121	0	0.090225564			COG3335	Transposase	X	Mobilome: prophages, transposons			PF13358.8	DDE superfamily endonuclease					---------------------------MFIDESEFEDNQDCIYAWSKKGKKVYGKQERKRGKRENLLPGRRKNKKDLIAPIIFKATLNAVVFEQWYDQHLLPSLKNPSVLLHG---------------------------------
1135	GC_00000005		St16_bin2_Tuft	69342	10	133	31	0	0.778368159	0.653159157	0.710287935	12	121	0	0.090225564			COG3335	Transposase	X	Mobilome: prophages, transposons									--------------------------------------------WSKKGKKVYGEQEGKRGKRENLVAGRRKKEKDLIGPIILKGTLNAVGFEQWYDQHLLPSLKNPCVLLHG---------------------------------
1137	GC_00000005		St16_bin2_Tuft	54645	10	133	31	0	0.778368159	0.653159157	0.710287935	12	121	0	0.090225564			COG3335	Transposase	X	Mobilome: prophages, transposons									------------------------------------------MRSQKYGKKVYGEQERKRGKRENLVAGRIEKEKDLMVPIMFKVSLNAVGF------------------------------------------------------
1142	GC_00000005		St18_bin1	46258	10	133	31	0	0.778368159	0.653159157	0.710287935	12	121	0	0.090225564			COG3335	Transposase	X	Mobilome: prophages, transposons			PF13358.8	DDE superfamily endonuclease					--------------------------------------------MSKKRKKVYSEEEGKRGKRENLVAGRRKKPKDLIAPMIFEGTLNAMRFEQWLDQHLLPSLKVISVLIMDNSPIHRKNVIR----------------------
1143	GC_00000005		St18_bin1	61465	10	133	31	0	0.778368159	0.653159157	0.710287935	12	121	0	0.090225564			COG3335	Transposase	X	Mobilome: prophages, transposons			PF13358.8	DDE superfamily endonuclease	K07494	putative transposase			-----------------MRKKYGIESLVYIDESGFESVQECLYAWSNIGKKVRGEKQGKRKKRENLVAGRRKRKKDLIAPMIFVCCLNAVGFEGWLEQYLLPSLEGKSVLIMDNLPIHRKTLIKELVNGQGHEVIFLPKYSPDL--
1144	GC_00000005		St18_bin1	75512	10	133	31	0	0.778368159	0.653159157	0.710287935	12	121	0	0.090225564			COG3335	Transposase	X	Mobilome: prophages, transposons									---------------------MEVKALHLLMNQNFKIIKTVFMSSQKKGQKVYGEPEGKRGKRENLVAWRRKKEKDLIGPIIFKGSLNAVGFEQWLSQHLLPSLKIPSVLLYG---------------------------------
1145	GC_00000005		St18_bin1	4821	10	133	31	0	0.778368159	0.653159157	0.710287935	12	121	0	0.090225564			COG3335	Transposase	X	Mobilome: prophages, transposons									----------------------------------------------KKGKKVYGEQEGKRGKRENLVAGRRKKEKDLIGPIIFKGTLNAVGFEQWYDQHLLPSLKIPSVLLHGQFTN-----------------------------
1147	GC_00000005		St18_bin1	24266	10	133	31	0	0.778368159	0.653159157	0.710287935	12	121	0	0.090225564			COG3335	Transposase	X	Mobilome: prophages, transposons									---------------------------------------------------------------ENLVAGRRKKEKDLIAPIIFKGTLNAVEFEQWLYQNLLPSLKIPSVLLHG---------------------------------
1148	GC_00000005		St18_bin1	75791	10	133	31	0	0.778368159	0.653159157	0.710287935	12	121	0	0.090225564			COG3335	Transposase	X	Mobilome: prophages, transposons									------------------------------------------MPGQKKGKKVYGEQEGKRGKRENLVAGRRKKEKHLMAPIIFKGSLNAMGFEQWLN-------------------------------------------------
1150	GC_00000005		St18_bin1	75462	10	133	31	0	0.778368159	0.653159157	0.710287935	12	121	0	0.090225564			COG3335	Transposase	X	Mobilome: prophages, transposons									--------------------------------------------------------------------------KDLIGPIIFKGSLNAVGFEQWYDQHLLPSLKIPSILIMDNSPIKHEKMLLEN--------------------
1152	GC_00000005		St18_bin1	75871	10	133	31	0	0.778368159	0.653159157	0.710287935	12	121	0	0.090225564			COG3335	Transposase	X	Mobilome: prophages, transposons									---------------------------------------------------------------------RRKKEKDLIAPIIFKGSLNVVGFEQWYDQHLLPSLKNPSVLLHR---------------------------------
1155	GC_00000005		St18_bin1	24589	10	133	31	0	0.778368159	0.653159157	0.710287935	12	121	0	0.090225564			COG3335	Transposase	X	Mobilome: prophages, transposons			PF13358.8	DDE superfamily endonuclease					---------------------------MFIDESEFEDNQDCIYAWSKKGKKVYGEQEGKQGKRENLVAGRRKKEKDLIAPIIFKGSLNAVGFEQWYNQHSLLSLKIPSVLLHG---------------------------------
1157	GC_00000005		St18_bin1	54070	10	133	31	0	0.778368159	0.653159157	0.710287935	12	121	0	0.090225564			COG3335	Transposase	X	Mobilome: prophages, transposons									--------------------------------------QDCIYAWSKKGKKVYGEQERKRGKRENLVADRIKKEKDLMAPIIFKGTLNAVGFEQWLDQHLLPSSKIPSVLLHG---------------------------------
1158	GC_00000005		St18_bin1	53677	10	133	31	0	0.778368159	0.653159157	0.710287935	12	121	0	0.090225564			COG3335	Transposase	X	Mobilome: prophages, transposons			PF13358.8	DDE superfamily endonuclease					-----------------MIKKIGSKSFVFIDESEFEDNQDCIYAWSKKGQKVYGEQEEKRGKRENLVAGRIKKEKDLIAPIIFRGSLNAVGFEQWYDQHLLPSLKIPSLLLHG---------------------------------
1160	GC_00000005		St18_bin1	11858	10	133	31	0	0.778368159	0.653159157	0.710287935	12	121	0	0.090225564			COG3335	Transposase	X	Mobilome: prophages, transposons									------------------------------------------MPGQRKGKKVYGEQEGKRGKKENLVAWRRKKEKNLMAPIIFKGTLNAVGFEKWLNQHLLPSLKNPSVLLHG---------------------------------
1164	GC_00000005		St18_bin1	24543	10	133	31	0	0.778368159	0.653159157	0.710287935	12	121	0	0.090225564			COG3335	Transposase	X	Mobilome: prophages, transposons			PF13358.8	DDE superfamily endonuclease					FTYQYISIWKLFVIIVPNNFSSLFKITIFIDKLGFEDNQYCIYTWSKKEKKVYREPEGKRGKRENLVAGIRKKEKKLMASIILKGRVNAVGFEQWLNQHLLPSLKISSVLLHG---------------------------------
1166	GC_00000005		St18_bin1	31634	10	133	31	0	0.778368159	0.653159157	0.710287935	12	121	0	0.090225564			COG3335	Transposase	X	Mobilome: prophages, transposons									------------------------------MNQDLKIIKTVFMRSQKYGKKVYGEQERKRGKRENLVAGRIEKEKDLMVPIMFKVSLNAVGF------------------------------------------------------
1167	GC_00000005		St18_bin1	24404	10	133	31	0	0.778368159	0.653159157	0.710287935	12	121	0	0.090225564			COG3335	Transposase	X	Mobilome: prophages, transposons									----------------------------FIDESEFEDNQDCIYAWSKKGKKVYGEQERKRGKRENLVAGRRQKEKDLIAPLYLKGI------------------------------------------------------------
1168	GC_00000005		St18_bin1	24642	10	133	31	0	0.778368159	0.653159157	0.710287935	12	121	0	0.090225564			COG3335	Transposase	X	Mobilome: prophages, transposons									-------------------------------------NQDCIYAWSKKGKKVYGEQEGKRGKRENLVGGRRKK-------------------------------------------------------------------------
1170	GC_00000005		St19_bin1	37798	10	133	31	0	0.778368159	0.653159157	0.710287935	12	121	0	0.090225564			COG3335	Transposase	X	Mobilome: prophages, transposons			PF13358.8	DDE superfamily endonuclease					------------------IKNFGSKSLVFRDESGFEYNQDCMYAWSKKGKKVYGEQDGKRGKRENLVAGRRKKEKDLIVPIIFKVTLNAVGFEQWYDQHLLSSLKIPSVLIMDNSPIHRKNVIRELV-------------------
1171	GC_00000005		St19_bin1	31120	10	133	31	0	0.778368159	0.653159157	0.710287935	12	121	0	0.090225564			COG3335	Transposase	X	Mobilome: prophages, transposons			PF13358.8	DDE superfamily endonuclease					--------------------------------------------MSKKRKKVYSEEERKRGKRENLVAGRREKPKDLIAPMIFEGTLNAMRFEQWLDQHLLPSLKVITVLIMDNSPIHRKNGIR----------------------
1172	GC_00000005		St19_bin1	37906	10	133	31	0	0.778368159	0.653159157	0.710287935	12	121	0	0.090225564			COG3335	Transposase	X	Mobilome: prophages, transposons			PF13358.8	DDE superfamily endonuclease	K07494	putative transposase			-----------------MRKKYGIESLVYIDESGFESVQECLYAWSNIGKKVRGEKQGKRKKRENLVAGRRKRKKDLIAPMIFVCCLNAVGFEGWLEQYLLPSLEGKSVLIMDNLPIHRKTLIKELVNGQGHEVIFLPKYSPDL--
1173	GC_00000005		St19_bin1	3116	10	133	31	0	0.778368159	0.653159157	0.710287935	12	121	0	0.090225564			COG3335	Transposase	X	Mobilome: prophages, transposons			PF13358.8	DDE superfamily endonuclease					-----------------MIKKIGSKSFVFIDESGFEDNQDCIYAWSKKGKKVDGEQEGKRGKRENLVAGRRKKEKDLIGPIIFKGSLNAMGFEQWYDQHLLPSLKIPSVLLHG---------------------------------
1175	GC_00000005		St19_bin1	52582	10	133	31	0	0.778368159	0.653159157	0.710287935	12	121	0	0.090225564			COG3335	Transposase	X	Mobilome: prophages, transposons									-----------------------------------------------------GEQEGKRGKRENLVAGRRKKEKDLIAPIIFKGTLNAVEFEQWLYQNLLPSLKIPSVLLHG---------------------------------
1176	GC_00000005		St19_bin1	67405	10	133	31	0	0.778368159	0.653159157	0.710287935	12	121	0	0.090225564			COG3335	Transposase	X	Mobilome: prophages, transposons									----------------------------------------------------------KRGKRENLVAGRRKKEKDLIAPIIFKGNLNVVGFEKWYDQHLLPSLKNPSVLLQG---------------------------------
1177	GC_00000005		St19_bin1	30683	10	133	31	0	0.778368159	0.653159157	0.710287935	12	121	0	0.090225564			COG3335	Transposase	X	Mobilome: prophages, transposons									-------------------------------------------------KKVYGEQEEKRGKRENLVAGRRKKEKDLIAPIIFKGSLNAVGFEQWYNQHSLLSLKIPSVLLHG---------------------------------
1178	GC_00000005		St19_bin1	60405	10	133	31	0	0.778368159	0.653159157	0.710287935	12	121	0	0.090225564			COG3335	Transposase	X	Mobilome: prophages, transposons									-----------------------------------------------------GEQERKRGKRENLVAGRRKKEKDLIAPIIFKVTLNTVGFEQWYDQHLLPSLKIPSVLLHG---------------------------------
1179	GC_00000005		St19_bin1	3471	10	133	31	0	0.778368159	0.653159157	0.710287935	12	121	0	0.090225564			COG3335	Transposase	X	Mobilome: prophages, transposons									---------------------------------------------------------GKRGKRENLVAGRRKKEKDLIGPIILKGTLNAVGFEQWYDQHLLPSLKIPCVLLHG---------------------------------
1180	GC_00000005		St19_bin1	53010	10	133	31	0	0.778368159	0.653159157	0.710287935	12	121	0	0.090225564			COG3335	Transposase	X	Mobilome: prophages, transposons									--------------------------------------------------------------MENLVAGRRKKEKKLMAPIIFKGNLNAVGFEQWLNQHLLPSLKIPSVLIID---------------------------------
1181	GC_00000005		St19_bin1	45041	10	133	31	0	0.778368159	0.653159157	0.710287935	12	121	0	0.090225564			COG3335	Transposase	X	Mobilome: prophages, transposons									----------------------------------------------------MVSKRGKRGRRENLVAGRRKKERDLIAPIIFKVTLNAVGFEQWYDQHLLPSLKIPSLLLHG---------------------------------
1183	GC_00000005		St19_bin1	18285	10	133	31	0	0.778368159	0.653159157	0.710287935	12	121	0	0.090225564			COG3335	Transposase	X	Mobilome: prophages, transposons									-----------------------------------------------------GEQEGKRGKRENLVAGRRKKEKNLIAPIIFKGSLDSLGFEQWYD-------------------------------------------------
1186	GC_00000005		St19_bin1	18115	10	133	31	0	0.778368159	0.653159157	0.710287935	12	121	0	0.090225564			COG3335	Transposase	X	Mobilome: prophages, transposons									-------------------------------KLGFKDTQDCIYAWSKKGKKVYGEQERKRGKRENLVADRIKKEKDLMAPIIFKGTLNAVGFEQWLDQHLLPSSKIPSVLLHG---------------------------------
1189	GC_00000005		St19_bin1	3259	10	133	31	0	0.778368159	0.653159157	0.710287935	12	121	0	0.090225564			COG3335	Transposase	X	Mobilome: prophages, transposons									---------------------------------------------QKKGQKVYGEPEGKRGKRENLVAWRRKKEKDLLGPIIFKGSPNAVGFEQWYDQHLLPSLKIPSVLLHG---------------------------------
1192	GC_00000005		St19_bin1	18239	10	133	31	0	0.778368159	0.653159157	0.710287935	12	121	0	0.090225564			COG3335	Transposase	X	Mobilome: prophages, transposons									------------------------------------DNQYCIYTWSKKEKKVYREPEGKRGKRENLVAGIRKKEKKLMASIILKGRVNAVGFEQWLNQHLLPSLKISSVLLHG---------------------------------
1193	GC_00000005		St19_bin1	10616	10	133	31	0	0.778368159	0.653159157	0.710287935	12	121	0	0.090225564			COG3335	Transposase	X	Mobilome: prophages, transposons									--------------------------------------QDCIYAWSKKGKKVYGNQERKGGKRENLVAGRRKKSKDSIALIIFKVTLNAVGFEQWYDQHLLPSLKNPSVLLHR---------------------------------
1197	GC_00000005		St19_bin1	38007	10	133	31	0	0.778368159	0.653159157	0.710287935	12	121	0	0.090225564			COG3335	Transposase	X	Mobilome: prophages, transposons			PF13358.8	DDE superfamily endonuclease					-----------------MIKKIGSKSFVFIDESEFEDNQDCIYAWSKKGQKVYGEQEEKRGKRENLVAGRIKKEKDLIAPIIFRGSLNAVGFEQWYNQHLLP--------------------------------------------
1200	GC_00000005		St5_bin8	63828	10	133	31	0	0.778368159	0.653159157	0.710287935	12	121	0	0.090225564			COG3335	Transposase	X	Mobilome: prophages, transposons									----------------------------------------------------------KRGKRENLVAGRRKKEKDLIAPIIFKGTLNAVVFE-----------------------------------------------------
1417	GC_00000008		MAG_Trichodesmium_thiebautii_Atlantic	16460	8	90	31	0	0.997816497	0.733434952	0.845438708	2	88	0	0.022222222			COG3293	Transposase	X	Mobilome: prophages, transposons			PF13586.8	Transposase DDE domain	K07492	putative transposase			MYSTRQRISYRKSEVVWVDQGYSGKNFANAVRQVCGDGVRVEVIKRTSESFEQLPKRWIVERTFGWLNRFRRLSKDYEVYSDVSEAMIYGSLIQLMVKRLANLRFTL
1421	GC_00000008		St16_bin4_tuft	6130	8	90	31	0	0.997816497	0.733434952	0.845438708	2	88	0	0.022222222			COG3293	Transposase	X	Mobilome: prophages, transposons									#NAME?
1422	GC_00000008		St16_bin4_tuft	13422	8	90	31	0	0.997816497	0.733434952	0.845438708	2	88	0	0.022222222			COG3293	Transposase	X	Mobilome: prophages, transposons									#NAME?
1423	GC_00000008		St16_bin4_tuft	13758	8	90	31	0	0.997816497	0.733434952	0.845438708	2	88	0	0.022222222			COG3293	Transposase	X	Mobilome: prophages, transposons									#NAME?
1424	GC_00000008		St16_bin4_tuft	13768	8	90	31	0	0.997816497	0.733434952	0.845438708	2	88	0	0.022222222			COG3293	Transposase	X	Mobilome: prophages, transposons									#NAME?
1425	GC_00000008		St16_bin4_tuft	13781	8	90	31	0	0.997816497	0.733434952	0.845438708	2	88	0	0.022222222			COG3293	Transposase	X	Mobilome: prophages, transposons									#NAME?
1426	GC_00000008		St16_bin4_tuft	26323	8	90	31	0	0.997816497	0.733434952	0.845438708	2	88	0	0.022222222			COG3293	Transposase	X	Mobilome: prophages, transposons									#NAME?
1427	GC_00000008		St16_bin4_tuft	33436	8	90	31	0	0.997816497	0.733434952	0.845438708	2	88	0	0.022222222			COG3293	Transposase	X	Mobilome: prophages, transposons									#NAME?
1428	GC_00000008		St16_bin4_tuft	33574	8	90	31	0	0.997816497	0.733434952	0.845438708	2	88	0	0.022222222			COG3293	Transposase	X	Mobilome: prophages, transposons									#NAME?
1429	GC_00000008		St16_bin4_tuft	47781	8	90	31	0	0.997816497	0.733434952	0.845438708	2	88	0	0.022222222			COG3293	Transposase	X	Mobilome: prophages, transposons									#NAME?
1430	GC_00000008		St16_bin4_tuft	48013	8	90	31	0	0.997816497	0.733434952	0.845438708	2	88	0	0.022222222			COG3293	Transposase	X	Mobilome: prophages, transposons									#NAME?
1431	GC_00000008		St16_bin4_tuft	55394	8	90	31	0	0.997816497	0.733434952	0.845438708	2	88	0	0.022222222			COG3293	Transposase	X	Mobilome: prophages, transposons									#NAME?
1432	GC_00000008		St16_bin4_tuft	62936	8	90	31	0	0.997816497	0.733434952	0.845438708	2	88	0	0.022222222			COG3293	Transposase	X	Mobilome: prophages, transposons									#NAME?
1433	GC_00000008		St16_bin4_tuft	69933	8	90	31	0	0.997816497	0.733434952	0.845438708	2	88	0	0.022222222			COG3293	Transposase	X	Mobilome: prophages, transposons									#NAME?
1434	GC_00000008		St16_bin4_tuft	69934	8	90	31	0	0.997816497	0.733434952	0.845438708	2	88	0	0.022222222			COG3293	Transposase	X	Mobilome: prophages, transposons									#NAME?
1435	GC_00000008		St16_bin4_tuft	70072	8	90	31	0	0.997816497	0.733434952	0.845438708	2	88	0	0.022222222			COG3293	Transposase	X	Mobilome: prophages, transposons									#NAME?
1436	GC_00000008		St16_bin4_tuft	77032	8	90	31	0	0.997816497	0.733434952	0.845438708	2	88	0	0.022222222			COG3293	Transposase	X	Mobilome: prophages, transposons									#NAME?
1437	GC_00000008		St16_bin4_tuft	77090	8	90	31	0	0.997816497	0.733434952	0.845438708	2	88	0	0.022222222			COG3293	Transposase	X	Mobilome: prophages, transposons									#NAME?
1438	GC_00000008		St16_bin4_tuft	77136	8	90	31	0	0.997816497	0.733434952	0.845438708	2	88	0	0.022222222			COG3293	Transposase	X	Mobilome: prophages, transposons									#NAME?
1439	GC_00000008		St16_bin4_tuft	13486	8	90	31	0	0.997816497	0.733434952	0.845438708	2	88	0	0.022222222			COG3293	Transposase	X	Mobilome: prophages, transposons									#NAME?
1440	GC_00000008		St16_bin4_tuft	47927	8	90	31	0	0.997816497	0.733434952	0.845438708	2	88	0	0.022222222			COG3293	Transposase	X	Mobilome: prophages, transposons									#NAME?
1441	GC_00000008		St16_bin4_tuft	55720	8	90	31	0	0.997816497	0.733434952	0.845438708	2	88	0	0.022222222			COG3293	Transposase	X	Mobilome: prophages, transposons									#NAME?
1442	GC_00000008		St16_bin4_tuft	63211	8	90	31	0	0.997816497	0.733434952	0.845438708	2	88	0	0.022222222			COG3293	Transposase	X	Mobilome: prophages, transposons									#NAME?
1443	GC_00000008		St16_bin4_tuft	63251	8	90	31	0	0.997816497	0.733434952	0.845438708	2	88	0	0.022222222			COG3293	Transposase	X	Mobilome: prophages, transposons									#NAME?
1444	GC_00000008		St16_bin4_tuft	69981	8	90	31	0	0.997816497	0.733434952	0.845438708	2	88	0	0.022222222			COG3293	Transposase	X	Mobilome: prophages, transposons									#NAME?
1445	GC_00000008		St16_bin4_tuft	6377	8	90	31	0	0.997816497	0.733434952	0.845438708	2	88	0	0.022222222			COG3293	Transposase	X	Mobilome: prophages, transposons									#NAME?
1446	GC_00000008		St16_bin4_tuft	63084	8	90	31	0	0.997816497	0.733434952	0.845438708	2	88	0	0.022222222			COG3293	Transposase	X	Mobilome: prophages, transposons									#NAME?
1448	GC_00000008		St18_bin1	39016	8	90	31	0	0.997816497	0.733434952	0.845438708	2	88	0	0.022222222			COG3293	Transposase	X	Mobilome: prophages, transposons			PF13586.8	Transposase DDE domain	K07492	putative transposase			MYSTRQRISYRKSEVVWVDQGYSGKNFANAVRQVCGDGVRVEVIKRTSESFEQLPKRWIVERTFGWLNRFRRLSKDYEVYSDVSEAMIYGSLIQLMVKRLANLRFTL
1449	GC_00000008		St19_bin1	45259	8	90	31	0	0.997816497	0.733434952	0.845438708	2	88	0	0.022222222			COG3293	Transposase	X	Mobilome: prophages, transposons			PF13586.8	Transposase DDE domain	K07492	putative transposase			MYSTRQRISYRKSEVVWVDQGYSGKNFANAVRQVCGDGVRVEVIKRTSESFEQLPKRWIVERTFGWLNRFRRLSKDYEVYSDVSEAMIYGSLIQLMVKRLANLRFTL
1450	GC_00000008		St19_bin2	5544	8	90	31	0	0.997816497	0.733434952	0.845438708	2	88	0	0.022222222			COG3293	Transposase	X	Mobilome: prophages, transposons									#NAME?
1451	GC_00000008		St19_bin2	5766	8	90	31	0	0.997816497	0.733434952	0.845438708	2	88	0	0.022222222			COG3293	Transposase	X	Mobilome: prophages, transposons									#NAME?
1452	GC_00000008		St19_bin2	13162	8	90	31	0	0.997816497	0.733434952	0.845438708	2	88	0	0.022222222			COG3293	Transposase	X	Mobilome: prophages, transposons									#NAME?
1453	GC_00000008		St19_bin2	25836	8	90	31	0	0.997816497	0.733434952	0.845438708	2	88	0	0.022222222			COG3293	Transposase	X	Mobilome: prophages, transposons									#NAME?
1454	GC_00000008		St19_bin2	33077	8	90	31	0	0.997816497	0.733434952	0.845438708	2	88	0	0.022222222			COG3293	Transposase	X	Mobilome: prophages, transposons									#NAME?
1455	GC_00000008		St19_bin2	40256	8	90	31	0	0.997816497	0.733434952	0.845438708	2	88	0	0.022222222			COG3293	Transposase	X	Mobilome: prophages, transposons									#NAME?
1456	GC_00000008		St19_bin2	40319	8	90	31	0	0.997816497	0.733434952	0.845438708	2	88	0	0.022222222			COG3293	Transposase	X	Mobilome: prophages, transposons									#NAME?
1457	GC_00000008		St19_bin2	40537	8	90	31	0	0.997816497	0.733434952	0.845438708	2	88	0	0.022222222			COG3293	Transposase	X	Mobilome: prophages, transposons									#NAME?
1458	GC_00000008		St19_bin2	47472	8	90	31	0	0.997816497	0.733434952	0.845438708	2	88	0	0.022222222			COG3293	Transposase	X	Mobilome: prophages, transposons									#NAME?
1459	GC_00000008		St19_bin2	47519	8	90	31	0	0.997816497	0.733434952	0.845438708	2	88	0	0.022222222			COG3293	Transposase	X	Mobilome: prophages, transposons									#NAME?
1460	GC_00000008		St19_bin2	55011	8	90	31	0	0.997816497	0.733434952	0.845438708	2	88	0	0.022222222			COG3293	Transposase	X	Mobilome: prophages, transposons									#NAME?
1461	GC_00000008		St19_bin2	55166	8	90	31	0	0.997816497	0.733434952	0.845438708	2	88	0	0.022222222			COG3293	Transposase	X	Mobilome: prophages, transposons									#NAME?
1462	GC_00000008		St19_bin2	55176	8	90	31	0	0.997816497	0.733434952	0.845438708	2	88	0	0.022222222			COG3293	Transposase	X	Mobilome: prophages, transposons									#NAME?
1463	GC_00000008		St19_bin2	62358	8	90	31	0	0.997816497	0.733434952	0.845438708	2	88	0	0.022222222			COG3293	Transposase	X	Mobilome: prophages, transposons									#NAME?
1464	GC_00000008		St19_bin2	77005	8	90	31	0	0.997816497	0.733434952	0.845438708	2	88	0	0.022222222			COG3293	Transposase	X	Mobilome: prophages, transposons									#NAME?
1465	GC_00000008		St19_bin2	5841	8	90	31	0	0.997816497	0.733434952	0.845438708	2	88	0	0.022222222			COG3293	Transposase	X	Mobilome: prophages, transposons									#NAME?
1466	GC_00000008		St19_bin2	25522	8	90	31	0	0.997816497	0.733434952	0.845438708	2	88	0	0.022222222			COG3293	Transposase	X	Mobilome: prophages, transposons									#NAME?
1467	GC_00000008		St19_bin2	40104	8	90	31	0	0.997816497	0.733434952	0.845438708	2	88	0	0.022222222			COG3293	Transposase	X	Mobilome: prophages, transposons									#NAME?
1468	GC_00000008		St19_bin2	47477	8	90	31	0	0.997816497	0.733434952	0.845438708	2	88	0	0.022222222			COG3293	Transposase	X	Mobilome: prophages, transposons									#NAME?
1469	GC_00000008		St19_bin2	55072	8	90	31	0	0.997816497	0.733434952	0.845438708	2	88	0	0.022222222			COG3293	Transposase	X	Mobilome: prophages, transposons									#NAME?
1470	GC_00000008		St19_bin2	69717	8	90	31	0	0.997816497	0.733434952	0.845438708	2	88	0	0.022222222			COG3293	Transposase	X	Mobilome: prophages, transposons			PF13586.8	Transposase DDE domain	K07492	putative transposase			#NAME?
1471	GC_00000008		St19_bin2	5728	8	90	31	0	0.997816497	0.733434952	0.845438708	2	88	0	0.022222222			COG3293	Transposase	X	Mobilome: prophages, transposons			PF13586.8	Transposase DDE domain	K07492	putative transposase			#NAME?
1476	GC_00000008		St5_bin8	7239	8	90	31	0	0.997816497	0.733434952	0.845438708	2	88	0	0.022222222			COG3293	Transposase	X	Mobilome: prophages, transposons									#NAME?
1477	GC_00000008		St5_bin8	7263	8	90	31	0	0.997816497	0.733434952	0.845438708	2	88	0	0.022222222			COG3293	Transposase	X	Mobilome: prophages, transposons									#NAME?
1478	GC_00000008		St5_bin8	7322	8	90	31	0	0.997816497	0.733434952	0.845438708	2	88	0	0.022222222			COG3293	Transposase	X	Mobilome: prophages, transposons									#NAME?
1479	GC_00000008		St5_bin8	14413	8	90	31	0	0.997816497	0.733434952	0.845438708	2	88	0	0.022222222			COG3293	Transposase	X	Mobilome: prophages, transposons									#NAME?
1480	GC_00000008		St5_bin8	14442	8	90	31	0	0.997816497	0.733434952	0.845438708	2	88	0	0.022222222			COG3293	Transposase	X	Mobilome: prophages, transposons									#NAME?
1481	GC_00000008		St5_bin8	14620	8	90	31	0	0.997816497	0.733434952	0.845438708	2	88	0	0.022222222			COG3293	Transposase	X	Mobilome: prophages, transposons									#NAME?
1482	GC_00000008		St5_bin8	27022	8	90	31	0	0.997816497	0.733434952	0.845438708	2	88	0	0.022222222			COG3293	Transposase	X	Mobilome: prophages, transposons									#NAME?
1483	GC_00000008		St5_bin8	27103	8	90	31	0	0.997816497	0.733434952	0.845438708	2	88	0	0.022222222			COG3293	Transposase	X	Mobilome: prophages, transposons									#NAME?
1484	GC_00000008		St5_bin8	27316	8	90	31	0	0.997816497	0.733434952	0.845438708	2	88	0	0.022222222			COG3293	Transposase	X	Mobilome: prophages, transposons									#NAME?
1485	GC_00000008		St5_bin8	34369	8	90	31	0	0.997816497	0.733434952	0.845438708	2	88	0	0.022222222			COG3293	Transposase	X	Mobilome: prophages, transposons									#NAME?
1486	GC_00000008		St5_bin8	34433	8	90	31	0	0.997816497	0.733434952	0.845438708	2	88	0	0.022222222			COG3293	Transposase	X	Mobilome: prophages, transposons									#NAME?
1487	GC_00000008		St5_bin8	34528	8	90	31	0	0.997816497	0.733434952	0.845438708	2	88	0	0.022222222			COG3293	Transposase	X	Mobilome: prophages, transposons									#NAME?
1488	GC_00000008		St5_bin8	34540	8	90	31	0	0.997816497	0.733434952	0.845438708	2	88	0	0.022222222			COG3293	Transposase	X	Mobilome: prophages, transposons									#NAME?
1489	GC_00000008		St5_bin8	41792	8	90	31	0	0.997816497	0.733434952	0.845438708	2	88	0	0.022222222			COG3293	Transposase	X	Mobilome: prophages, transposons									#NAME?
1490	GC_00000008		St5_bin8	49033	8	90	31	0	0.997816497	0.733434952	0.845438708	2	88	0	0.022222222			COG3293	Transposase	X	Mobilome: prophages, transposons									#NAME?
1491	GC_00000008		St5_bin8	49082	8	90	31	0	0.997816497	0.733434952	0.845438708	2	88	0	0.022222222			COG3293	Transposase	X	Mobilome: prophages, transposons									#NAME?
1492	GC_00000008		St5_bin8	49159	8	90	31	0	0.997816497	0.733434952	0.845438708	2	88	0	0.022222222			COG3293	Transposase	X	Mobilome: prophages, transposons									#NAME?
1493	GC_00000008		St5_bin8	63850	8	90	31	0	0.997816497	0.733434952	0.845438708	2	88	0	0.022222222			COG3293	Transposase	X	Mobilome: prophages, transposons									#NAME?
1494	GC_00000008		St5_bin8	63968	8	90	31	0	0.997816497	0.733434952	0.845438708	2	88	0	0.022222222			COG3293	Transposase	X	Mobilome: prophages, transposons									#NAME?
1495	GC_00000008		St5_bin8	64146	8	90	31	0	0.997816497	0.733434952	0.845438708	2	88	0	0.022222222			COG3293	Transposase	X	Mobilome: prophages, transposons									#NAME?
1496	GC_00000008		St5_bin8	70870	8	90	31	0	0.997816497	0.733434952	0.845438708	2	88	0	0.022222222			COG3293	Transposase	X	Mobilome: prophages, transposons									#NAME?
1497	GC_00000008		St5_bin8	78255	8	90	31	0	0.997816497	0.733434952	0.845438708	2	88	0	0.022222222			COG3293	Transposase	X	Mobilome: prophages, transposons									#NAME?
1498	GC_00000008		St5_bin8	6948	8	90	31	0	0.997816497	0.733434952	0.845438708	2	88	0	0.022222222			COG3293	Transposase	X	Mobilome: prophages, transposons									#NAME?
1499	GC_00000008		St5_bin8	14385	8	90	31	0	0.997816497	0.733434952	0.845438708	2	88	0	0.022222222			COG3293	Transposase	X	Mobilome: prophages, transposons									#NAME?
1500	GC_00000008		St5_bin8	27099	8	90	31	0	0.997816497	0.733434952	0.845438708	2	88	0	0.022222222			COG3293	Transposase	X	Mobilome: prophages, transposons									#NAME?
1501	GC_00000008		St5_bin8	34244	8	90	31	0	0.997816497	0.733434952	0.845438708	2	88	0	0.022222222			COG3293	Transposase	X	Mobilome: prophages, transposons									#NAME?
1502	GC_00000008		St5_bin8	56569	8	90	31	0	0.997816497	0.733434952	0.845438708	2	88	0	0.022222222			COG3293	Transposase	X	Mobilome: prophages, transposons									#NAME?
1503	GC_00000008		St5_bin8	78286	8	90	31	0	0.997816497	0.733434952	0.845438708	2	88	0	0.022222222			COG3293	Transposase	X	Mobilome: prophages, transposons									#NAME?
1504	GC_00000008		St5_bin8	6956	8	90	31	0	0.997816497	0.733434952	0.845438708	2	88	0	0.022222222			COG3293	Transposase	X	Mobilome: prophages, transposons			PF13586.8	Transposase DDE domain	K07492	putative transposase			#NAME?
1513	GC_00000009	core_with_duplications	H94	73781	13	90	17	0	0.751640866	0.694241774	0.721801997	16	74	0	0.177777778			COG3335	Transposase	X	Mobilome: prophages, transposons			PF13358.8	DDE superfamily endonuclease					---------------------------------------HQLLFLPKYSPDLNDIEHGFSALKRARI-YSPINTSRFGKYS-----------------------------------------------------------------------
1515	GC_00000009	core_with_duplications	H94	30338	13	90	17	0	0.751640866	0.694241774	0.721801997	16	74	0	0.177777778			COG3335	Transposase	X	Mobilome: prophages, transposons									---------------------------------------------PKYSPDLNDIEHDFSALKRARM-YSPINTSRFGNYS-----------------------------------------------------------------------
1516	GC_00000009	core_with_duplications	H94	3037	13	90	17	0	0.751640866	0.694241774	0.721801997	16	74	0	0.177777778			COG3335	Transposase	X	Mobilome: prophages, transposons									-----------------------------------------------YSPDLNDIEPDFSALKRARM-YSPINTSRFGNYS-----------------------------------------------------------------------
1521	GC_00000009	core_with_duplications	IMS101	20360	13	90	17	0	0.751640866	0.694241774	0.721801997	16	74	0	0.177777778			COG3335	Transposase	X	Mobilome: prophages, transposons			PF13358.8	DDE superfamily endonuclease					---------------MLEVPSKKMSINYKVIIELVKAEGYQLLFLPQYSPDLNDIKHDFSALKRYRM-YSPINKYLDKIFVIVVQCLILI--------------------------------------------------------------
1527	GC_00000009	core_with_duplications	MAG_Trichodesmium_erythraeum	57742	13	90	17	0	0.751640866	0.694241774	0.721801997	16	74	0	0.177777778			COG3335	Transposase	X	Mobilome: prophages, transposons									--------------------------------------------MPKYFPDLKDIEHDFSALKRAIM-YALSNTDLDEIICDYCGF------------------------------------------------------------------
1533	GC_00000009	core_with_duplications	MAG_Trichodesmium_thiebautii_Atlantic	66006	13	90	17	0	0.751640866	0.694241774	0.721801997	16	74	0	0.177777778			COG3335	Transposase	X	Mobilome: prophages, transposons			PF13358.8	DDE superfamily endonuclease					------------------MDNSNN-HRTNLIIELVEAGSDKLLFLPKDSSDLNDIEDDFSALKRAIM-YSHINTFIDEIIHNYCAK------------------------------------------------------------------
1535	GC_00000009	core_with_duplications	MAG_Trichodesmium_thiebautii_Atlantic	43821	13	90	17	0	0.751640866	0.694241774	0.721801997	16	74	0	0.177777778			COG3335	Transposase	X	Mobilome: prophages, transposons			PF13358.8	DDE superfamily endonuclease					------------------------------IRELVEAGGHQLLFLPKYSPDLNDIEHDFSTLKRARM-YSPINTSRFGNYS-----------------------------------------------------------------------
1539	GC_00000009	core_with_duplications	MAG_Trichodesmium_thiebautii_Atlantic	65842	13	90	17	0	0.751640866	0.694241774	0.721801997	16	74	0	0.177777778			COG3335	Transposase	X	Mobilome: prophages, transposons									---------------------------------------HQLLFLPKYSPDLNDIEHDFSALKIARM-YSPINISRVGSYS-----------------------------------------------------------------------
1540	GC_00000009	core_with_duplications	MAG_Trichodesmium_thiebautii_Atlantic	58437	13	90	17	0	0.751640866	0.694241774	0.721801997	16	74	0	0.177777778			COG3335	Transposase	X	Mobilome: prophages, transposons									--------------------------------------SHQLLFLQKYSPDLNDIEHDFSTLKRARM-YSPINTSRFGNHS-----------------------------------------------------------------------
1548	GC_00000009	core_with_duplications	St11_bin5	14119	13	90	17	0	0.751640866	0.694241774	0.721801997	16	74	0	0.177777778			COG3335	Transposase	X	Mobilome: prophages, transposons									--------------------------------------------MPKYFPDLKDIEHDFSALKRAIM-YALSNTDLDEIICDYCGF------------------------------------------------------------------
1556	GC_00000009	core_with_duplications	St16_bin4_tuft	6160	13	90	17	0	0.751640866	0.694241774	0.721801997	16	74	0	0.177777778			COG3335	Transposase	X	Mobilome: prophages, transposons			PF13358.8	DDE superfamily endonuclease					-------------PSVLIMENSPI-QRKKVIRELVEAGGHQLLFLPKYSPDLNDIEHDFSTLKRSRM-YSPINTSRFRNFRNYCAK------------------------------------------------------------------
1561	GC_00000009	core_with_duplications	St16_bin4_tuft	69910	13	90	17	0	0.751640866	0.694241774	0.721801997	16	74	0	0.177777778			COG3335	Transposase	X	Mobilome: prophages, transposons			PF13358.8	DDE superfamily endonuclease					-------------------------------------GGHQLIFWPKYSPDLNDIEHDFSTLKRARM-YSPINTSRFGNYS-----------------------------------------------------------------------
1568	GC_00000009	core_with_duplications	St18_bin1	75549	13	90	17	0	0.751640866	0.694241774	0.721801997	16	74	0	0.177777778			COG3335	Transposase	X	Mobilome: prophages, transposons			PF13358.8	DDE superfamily endonuclease					------------------MDNSNN-HRTNLIIELVEAGSDKLLFLPKDSSDLNDIEDDFSALKRAIM-YSHINTFIDEIIHNYCAK------------------------------------------------------------------
1573	GC_00000009	core_with_duplications	St18_bin1	46822	13	90	17	0	0.751640866	0.694241774	0.721801997	16	74	0	0.177777778			COG3335	Transposase	X	Mobilome: prophages, transposons									-----------------------------------EAGGHQLLFLPKYSPDVNDIEHDFSALKTARM-YSPINTSRFGNYS-----------------------------------------------------------------------
1574	GC_00000009	core_with_duplications	St18_bin1	68705	13	90	17	0	0.751640866	0.694241774	0.721801997	16	74	0	0.177777778			COG3335	Transposase	X	Mobilome: prophages, transposons									----------------------------------------QLLFLPKYSPDVNDIEHDFSALKTARM-YSPINTSRFGNYS-----------------------------------------------------------------------
1575	GC_00000009	core_with_duplications	St18_bin1	46238	13	90	17	0	0.751640866	0.694241774	0.721801997	16	74	0	0.177777778			COG3335	Transposase	X	Mobilome: prophages, transposons									----------------------------------------QLLFLPKDSPDLNDIEHDFSTLKRARM-YSPINTSRFGKKS-----------------------------------------------------------------------
1576	GC_00000009	core_with_duplications	St18_bin1	4345	13	90	17	0	0.751640866	0.694241774	0.721801997	16	74	0	0.177777778			COG3335	Transposase	X	Mobilome: prophages, transposons									---------------------------------------------AKYSPDLNDIEHDFSALKRARM-YSPINTSRFGNFRNFCGK------------------------------------------------------------------
1578	GC_00000009	core_with_duplications	St18_bin1	61163	13	90	17	0	0.751640866	0.694241774	0.721801997	16	74	0	0.177777778			COG3335	Transposase	X	Mobilome: prophages, transposons									----------------------------------------------KNSPDLNDIEHDFSALKIARM-YSPINTSRFGHYS-----------------------------------------------------------------------
1586	GC_00000009	core_with_duplications	St19_bin1	30896	13	90	17	0	0.751640866	0.694241774	0.721801997	16	74	0	0.177777778			COG3335	Transposase	X	Mobilome: prophages, transposons									-------------------------------------------FLPKYSPDLNDIEHDFSALKIAKM-YSPINTSRFGHYS-----------------------------------------------------------------------
1590	GC_00000009	core_with_duplications	St19_bin2	69659	13	90	17	0	0.751640866	0.694241774	0.721801997	16	74	0	0.177777778			COG3335	Transposase	X	Mobilome: prophages, transposons									--------------------------------------------WPKYSPDLNDIEHDFSALKRARM-YSPINTSRFGNYS-----------------------------------------------------------------------
1596	GC_00000009	core_with_duplications	Tery_2175	60986	13	90	17	0	0.751640866	0.694241774	0.721801997	16	74	0	0.177777778			COG3335	Transposase	X	Mobilome: prophages, transposons									--------------------------------------------MPKYFPDLKDIEHDFSALKRAIM-YALSNTDLDEIICDYCGF------------------------------------------------------------------
1602	GC_00000010		IMS101	23692	12	85	28	0	0.729830129	0.803438581	0.764867475	7	78	0	0.082352941			COG5659	SRSO17 transposase (Srso17)	X	Mobilome: prophages, transposons			PF13613.8	Helix-turn-helix of DDE superfamily endonuclease					MKETTSVAMPSCFHRWCDRFNNVFKTKAQKTGFREYIGGLLLRKRSKKLVSNCQQHCRSHVPQITAFSSSSKLDISKIKNKVKLSKPFIYKVSQMNPTLE-YIYNHPKE------TKRIIGI---------------TYEQLIKLIAKAQ--IIESEKKKAIAKTEKRLIKAGGVRKKNLTKEEEIILTLFYLHQIPTFQTLGINFGISESSANNIFHYWIDILRELLPASLLEQVKKKEN-ELEWVKEILTELELIVDSTEQSRERPSEYKDQ-----------------------------------------------------------------------------------------------------------------------------…
1682	GC_00000011		H94	17345	8	76	21	0	0.819252789	0.775640018	0.796850102	6	70	0	0.078947368			COG0675	Transposase (InsQ)	X	Mobilome: prophages, transposons			PF01385.21	Probable transposase	K07496	putative transposase			MKTFEILPDNVTPKSVTISKKADRWFVSFKIETATIVTEKSVDVVGVDLGVKSLATLSTGEVFPGAKSYRNLEVKLSRLQYLNRHKVKFSSNWKKVQLKIAKLHNKIANIRKDTLHKLTTYLAKNHSQIVIEDLN--------------------------------------------------------------------------------------------------------------------------------------------------------------------VSGMMSNYKLAKAVADMGFYE-------FRRQYKYKCQLYGSKLTIV----DRWFPSSKTCSRCGTVKES----LLLSERVFNCEHCNFSCERDLNAALN…
1683	GC_00000011		H94	10260	8	76	21	0	0.819252789	0.775640018	0.796850102	6	70	0	0.078947368			COG0675	Transposase (InsQ)	X	Mobilome: prophages, transposons			PF07282.13	Putative transposase DNA-binding domain	K07496	putative transposase			---------------------------------------------------------------------------------------------------------------------------------------------------------------------------------------------------------------------------------------------------------------------------------------------------------------MANHKLAKAVADMGFYE-------FRRQLEYKCELYGSKLTIV----DRWFPSSKTCSRCGTVKES----LLLSERVFECEHCNFSCERDLNAALN…
[truncated: 67,887 more rows]
