# Supplementary material for: Importance of mobile genetic element immunity in numerically abundant Trichodesmium clades
Source: ISME Commun. 2023 Feb 23;3:15. doi: 10.1038/s43705-023-00214-y (PMC9950141; doi:10.1038/s43705-023-00214-y)
Supplement: Supplementary file 3 — Spplementary information [file 43705_2023_214_MOESM3_ESM.zip › R-scripts_and_required_txt_files/header.txt]

unique_id	gene_cluster_id	bin_name	genome_name	gene_callers_id	num_genomes_gene_cluster_has_hits	num_genes_in_gene_cluster	max_num_paralogs	SCG	functional_homogeneity_index	geometric_homogeneity_index	combined_homogeneity_index	ECGs_and_EAGs!EAG	ECGs_and_EAGs!ECG	ECGs_and_EAGs!NA	EAG_ECG_ratio	KEGG_Module_ACC	KEGG_Module	COG20_FUNCTION_ACC	COG20_FUNCTION	COG20_CATEGORY_ACC	COG20_CATEGORY	COG20_PATHWAY_ACC	COG20_PATHWAY	Pfam_ACC	Pfam	KOfam_ACC	KOfam	KEGG_Class_ACC	KEGG_Class	aa_sequence
