# Supplementary material for: Importance of mobile genetic element immunity in numerically abundant Trichodesmium clades
Source: ISME Commun. 2023 Feb 23;3:15. doi: 10.1038/s43705-023-00214-y (PMC9950141; doi:10.1038/s43705-023-00214-y)
Supplement: Supplementary file 3 — Spplementary information [file 43705_2023_214_MOESM3_ESM.zip › R-scripts_and_required_txt_files/COG_Count_11_29_21_with_thieb_NA_9_14_22.R]

#i have a new set of categories that i ran thru COG_categories.txt to capture all of the repeating COG letters.  This accounts for multi-fuctionality 

#they are all in /Users/eawebb/erics_Documents/papers/tricho_tricolim/tricho_metaPan_3_2021/SUMMARY_final_9_25_21_with_Core/R_formatted_cog_files

#they all have headers so i think that they are ready to be size normalized.

setwd ("/Users/eawebb/erics_Documents/papers/tricho_tricolim/tricho_metaPan_3_2021/SUMMARY_final_9_25_21_with_Core/Mulligan_R_formatted_cog_files")

library(ggplot2)
library(forcats)
library(plyr)
library(dplyr)
library(readr)

#read files from cog counting BASH script 
Tery_2175_cog_count <- read_tsv("Tery_2175_cog_count_R_format.txt")

St11_bin5_cog_count <- read_tsv("St11_bin5_cog_count_R_format.txt")

IMS101_cog_count <- read_tsv("IMS101_cog_count_R_format.txt")

MAG_Trichodesmium_erythraeum_cog_count <- read_tsv("MAG_Trichodesmium_erythraeum_cog_count_R_format.txt")

St19_bin2_cog_count <- read_tsv("St19_bin2_cog_count_R_format.txt")

St16_bin4_tuft_cog_count <- read_tsv("St16_bin4_tuft_cog_count_R_format.txt")

St5_bin8_cog_count <- read_tsv("St5_bin8_cog_count_R_format.txt")

St16_bin2_Tuft_cog_count <- read_tsv("St16_bin2_Tuft_cog_count_R_format.txt")

St18_bin1_cog_count <- read_tsv("St18_bin1_cog_count_R_format.txt")

St19_bin1_cog_count <- read_tsv("St19_bin1_cog_count_R_format.txt")

H94_cog_count <- read_tsv("H94_cog_count_R_format.txt")

MAG_Trichodesmium_thiebautii_Atlantic_cog_count <- read_tsv("MAG_Trichodesmium_thiebautii_Atlantic_cog_count_R_format.txt")

MAG_Trichodesmium_thiebautii_Indian_cog_count <- read_tsv("MAG_Trichodesmium_thiebautii_Indian_cog_count_R_format.txt")

#how about COGs/100kb? The denominator is the per 100kb value for each MAG. Here i am also mutating the clade name to match Figure 2.

#norm Tery_2175
Tery_2175_100k<-Tery_2175_cog_count %>%
  select(Genome, Clade, variable, value) %>%
  mutate(
    norm_cog = value/67.46981)%>%
  mutate(Clade = "Tery_A")

#norm bin5_st11

bin5_st11_100k<-St11_bin5_cog_count %>%
  select(Genome, Clade, variable, value) %>%
  mutate(
    norm_cog = value/56.74569)%>%
  mutate(Clade = "Tery_A")

#ims101

IMS101_100k<-IMS101_cog_count %>%
  select(Genome, Clade, variable, value) %>%
  mutate(
    norm_cog = value/77.50108)%>%
  mutate(Clade = "Tery_A")

#bin2-st19

bin2_st19_100k<-St19_bin2_cog_count %>%
  select(Genome, Clade, variable, value) %>%
  mutate(
    norm_cog = value/54.33058)%>%
  mutate(Clade = "Tery_B")

#bin4_st16_tuft

bin4_st16_tuft_100k<-St16_bin4_tuft_cog_count %>%
  select(Genome, Clade, variable, value) %>%
  mutate(
    norm_cog = value/63.31654)%>%
  mutate(Clade = "Tery_B")

#bin8_st5

bin8_st5_100k<-St5_bin8_cog_count %>%
  select(Genome, Clade, variable, value) %>%
  mutate(
    norm_cog = value/57.22707)%>%
  mutate(Clade = "Tery_B")

#bin2_st16_tuft

bin2_st16_tuft_100k<-St16_bin2_Tuft_cog_count %>%
  select(Genome, Clade, variable, value) %>%
  mutate(
    norm_cog = value/55.35417)%>%
  mutate(Clade = "Thieb_A")

#bin1_st18

bin1_st18_100k<-St18_bin1_cog_count %>%
  select(Genome, Clade, variable, value) %>%
  mutate(
    norm_cog = value/77.4267)%>%
  mutate(Clade = "Thieb_A")

#bin1_st19

bin1_st19_100k<-St19_bin1_cog_count %>%
  select(Genome, Clade, variable, value) %>%
  mutate(
    norm_cog = value/77.2741)%>%
  mutate(Clade = "Thieb_A")

#h94

H94_100k<-H94_cog_count %>%
  select(Genome, Clade, variable, value) %>%
  mutate(
    norm_cog = value/77.24247)%>%
  mutate(Clade = "Thieb_B")
view(H94_100k)


#MAG_Trichodesmium_erythraeum

MAG_Trichodesmium_erythraeum_100k<-MAG_Trichodesmium_erythraeum_cog_count %>%
  select(Genome, Clade, variable, value) %>%
  mutate(
    norm_cog = value/67.73488)%>%
mutate(Clade = "Tery_A")

#MAG_Trichodesmium_thiebautii_Atlantic

MAG_Trichodesmium_thiebautii_Atlantic_100k<-MAG_Trichodesmium_thiebautii_Atlantic_cog_count %>%
  select(Genome, Clade, variable, value) %>%
  mutate(
    norm_cog = value/59.48726)%>%
  mutate(Clade = "Thieb_A")

#MAG_Trichodesmium_thiebautii_Indian

MAG_Trichodesmium_thiebautii_Indian_100k<-MAG_Trichodesmium_thiebautii_Indian_cog_count %>%
  select(Genome, Clade, variable, value) %>%
  mutate(
    norm_cog = value/68.34732)%>%
  mutate(Clade = "Thieb_B")
view(MAG_Trichodesmium_thiebautii_Indian_100k)


Combined_norm_tricho_cog_100k <- rbind(bin1_st19_100k, bin1_st18_100k, bin2_st16_tuft_100k, bin8_st5_100k, bin4_st16_tuft_100k, bin2_st19_100k, IMS101_100k, bin5_st11_100k, Tery_2175_100k, H94_100k, MAG_Trichodesmium_erythraeum_100k, MAG_Trichodesmium_thiebautii_Atlantic_100k, MAG_Trichodesmium_thiebautii_Indian_100k)
head(Combined_norm_tricho_cog_100k)
view(Combined_norm_tricho_cog_100k)

#R does not like a column named 'variable,' therefore i changed the name to cog-cat in the combined file 

names(Combined_norm_tricho_cog_100k)[3] <- 'cog_cat'

library(ggpubr)
library(rstatix)
library(tidyverse)


Summary_stats<- Combined_norm_tricho_cog_100k %>% 
  group_by(Clade, cog_cat) %>%
  get_summary_stats(norm_cog, type = "mean_sd")
view(Summary_stats)

stat.test <- Combined_norm_tricho_cog_100k %>% 
  group_by(cog_cat) %>%
  t_test(norm_cog ~ Clade) %>%
  adjust_pvalue( method ="fdr") %>%
  add_significance()
stat.test <- stat.test %>% 
  add_xy_position(x = "Clade", fun = "mean_se", step.increase = .005)
View(stat.test)

#holm test

stat.test_holm <- Combined_norm_tricho_cog_100k %>% 
  group_by(cog_cat) %>%
  t_test(norm_cog ~ Clade) %>%
  adjust_pvalue( method ="holm") %>%
  add_significance()
stat.test_holm <- stat.test_holm %>% 
  add_xy_position(x = "Clade", fun = "mean_se", step.increase = 0)
View(stat.test_holm)

#BH test

stat.test_BH <- Combined_norm_tricho_cog_100k %>% 
  group_by(cog_cat) %>%
  t_test(norm_cog ~ Clade) %>%
  adjust_pvalue( method ="BH") %>%
  add_significance()
stat.test_BH <- stat.test_BH %>% 
  add_xy_position(x = "Clade", fun = "mean_se", step.increase = 0)
View(stat.test_BH)


#anova test  - this shows which means are significantly deviating from the null
Cog_stat.test_anova <- Combined_norm_tricho_cog_100k %>%
  group_by(cog_cat) %>%
  anova_test(norm_cog ~ Clade) %>%
  adjust_pvalue( method ="fdr") %>%
  add_significance()

#below tells me which ones are deviating 
cog_pwc <- Combined_norm_tricho_cog_100k %>% 
  group_by(cog_cat) %>%
  tukey_hsd(norm_cog ~ Clade)%>%
  add_xy_position(x = "Clade", fun = "mean_se", step.increase = .005)

#below tells me which ones are deviating median
cog_pwc_median <- Combined_norm_tricho_cog_100k %>% 
  group_by(cog_cat) %>%
  tukey_hsd(norm_cog ~ Clade)%>%
  add_xy_position(x = "Clade", fun = "median_iqr", step.increase = .005)


#add Y position for the sig data

cog_pwc <- cog_pwc %>% 
  group_by(cog_cat) %>%
add_y_position(norm_cog ~ Clade) #%>%
add_x_position(x = "Clade", dodge = 1)

cog_pwc

#these all give essentially the same result - V,X,I, non_cog are the only significant ones.

#how about with the fdr adjusted p values (more powerful) and *?

ggplot(Combined_norm_tricho_cog_100k, aes(x=Clade, y=norm_cog)) +
  geom_boxplot(aes(fill=Clade), position = position_dodge2(width=0.75)) +
  geom_jitter() +
  facet_wrap(~cog_cat, scales = "free")+ 
  theme(legend.position = "None") +scale_fill_manual(values=c("darkgrey", "brown2", "cornflowerblue", "steelblue1")) + 
  stat_pvalue_manual(stat.test, label = "p.adj.signif", hide.ns =TRUE)+
  scale_y_continuous(expand = expansion(mult = c(0.01, 0.1)))+
  theme (axis.text=element_text(size=10), axis.title=element_text(size=14,face="bold"))

#same as before without Jitter and including he outliers  

ggplot(Combined_norm_tricho_cog_100k, aes(x=Clade, y=norm_cog)) +
  geom_boxplot(aes(fill=Clade, shape = Clade), position = position_dodge2(width=0.75), outlier.colour="red", outlier.shape=1,
               outlier.size= 1) +
  facet_wrap(~cog_cat, scales = "free")+ 
  theme(legend.position = "None") +scale_fill_manual(values=c("darkgrey", "brown2", "cornflowerblue", "steelblue1")) +
  stat_pvalue_manual(stat.test, label = "p.adj.signif", hide.ns =TRUE)+
  scale_y_continuous(expand = expansion(mult = c(0.01, 0.2)))+
  theme (axis.text=element_text(size=12), axis.title=element_text(size=14,face="bold")) +  theme(strip.text.x = element_text(size = 18)) +theme(strip.text.x = element_text(margin = margin(.015, 0, .015, 0, "cm")))
ggsave(file="all_cog_theib_NA.svg", plot=last_plot(), width=7.5, height=5, units = "in")

#now with Anova stat

ggplot(Combined_norm_tricho_cog_100k, aes(x=Clade, y=norm_cog)) +
  geom_boxplot(aes(fill=Clade, shape = Clade), position = position_dodge2(width=0.75), outlier.colour="red", outlier.shape=1,
               outlier.size= 1) +
  facet_wrap(~cog_cat, scales = "free")+ 
  theme(legend.position = "None") +scale_fill_manual(values=c("darkgrey", "brown2", "cornflowerblue", "steelblue1")) +
  stat_pvalue_manual(cog_pwc, label = "p.adj.signif", hide.ns =TRUE)+
  scale_y_continuous(expand = expansion(mult = c(0.01, 0.2)))+
  theme (axis.text=element_text(size=12), axis.title=element_text(size=14,face="bold")) +  theme(strip.text.x = element_text(size = 18)) +theme(strip.text.x = element_text(margin = margin(.015, 0, .015, 0, "cm")))
ggsave(file="all_cog_theib_NA.svg", plot=last_plot(), width=7.5, height=5, units = "in")
?stat_pvalue_manual


#the last plot was edited in Affinity designer 
